# Supplementary material for: The Degree of Segmental Aneuploidy Measured by Total Copy Number Abnormalities Predicts Survival and Recurrence in Superficial Gastroesophageal Adenocarcinoma
Source: PLoS One. 2014 Jan 16;9(1):e79079. doi: 10.1371/journal.pone.0079079 (PMC3894223; doi:10.1371/journal.pone.0079079)
Supplement: Table S1 — Clinical and Pathologic Data for All Tumors. (XLSX) [file pone.0079079.s001.xlsx]

## Sheet: Sheet1
Case ID	Sex	Age at Operation	Survival (months)	Vital Status	Time to First Recurrence (months)	Recurrence (Y/N)	T stage	N Stage	M Stage at Esophagectomy	Intestinal Metaplasia	Mass Location
59	male	65	2.2	Dead	2.2	No	T1b	N2 or N3	M1	No IM	GEJ
163	male	71	71.78	Alive	71.84	No	T1b	N2 or N3	M0	IM	Esophagus
175	male	77	31.18	Dead	24.95	Yes	T1b	N1	M0	IM	GEJ
180	male	72	12.12	Dead	9.57	Yes	T1b	N0	M0	IM	Esophagus
191	male	74	69.68	Alive	34.65	No	T1b	N0	M0	IM	Esophagus
1980	male	60	70.93	Alive	63.22	No	T1a	N0	M0	IM	Esophagus
2041	male	58	86.79	Alive	74.2	No	T1b	N0	M0	IM	GEJ
2056	male	67	104.73	Alive	29.69	No	T1b	N0	M0	No IM	GEJ
2108	male	60	63.21	Alive	63.25	No	T1b	N0	M0	IM	Esophagus
2131	male	57	58.38	Alive	58.42	No	T1b	N0	M0	IM	Esophagus
2147	male	59	67.05	Alive	67.1	No	T1b	N0	M0	IM	GEJ
2152	male	71	71.48	Dead	70.49	No	T1b	N0	M0	IM	GEJ
2160	male	62	56.11	Dead	26.7	No	T1b	N0	M0	IM	Esophagus
2194	male	73	50.76	Alive	50.79	No	T1b	N1	M0	IM	GEJ
2207	male	78	39.32	Alive	6.08	No	T1b	N1	M0	IM	GEJ
2257	male	51	80.03	Alive	69.76	No	T1b	N0	M0	IM	GEJ
2264	male	81	20.3	Dead	9.9	Yes	T1b	N0	M0	IM	GEJ
2303	male	82	50	Alive	29.92	No	T1b	N0	M0	IM	Esophagus
2330	male	79	63.6	Alive	62.01	No	T1a	N0	M0	IM	GEJ
2339	female	65	90.18	Alive	27.65	No	T1a	N0	M0	IM	GEJ
2359	male	75	26.18	Dead	17.1	Yes	T1b	N0	M0	IM	Esophagus
2361	male	77	2.69	Dead	2.7	No	T1b	N0	M0	IM	GEJ
2368	male	78	84.59	Alive	55.17	No	T1b	N0	M0	IM	GEJ
2411	female	68	81.37	Dead	81.4	No	T1b	N0	M0	IM	GEJ
2417	male	64	31.54	Dead	7.4	Yes	T1b	N2 or N3	M0	IM	GEJ
2460	male	66	65.34	Alive	27.45	No	T1a	N0	M0	IM	Esophagus
2514	female	60	23.62	Dead	8.78	No	T1b	N1	M0	IM	GEJ
2515	male	67	38.44	Alive	38.37	No	T1b	N2 or N3	M0	No IM	GEJ
2582	male	64	51.31	Dead	10.98	Yes	T1a	N0	M0	IM	Esophagus
2590	male	45	39.72	Dead	16.96	Yes	T1a	N1	M0	IM	GEJ
2634	male	61	43.86	Alive	43.89	No	T1b	N0	M0	IM	Esophagus
2636	male	58	31.64	Dead	27.19	Yes	T1b	N2 or N3	M0	IM	GEJ
2738	male	36	22.96	Dead	21.83	Yes	T1b	N0	M0	IM	Esophagus
2800	female	57	17.02	Dead	14.24	Yes	T1b	N1	M0	IM	GEJ
2821	male	52	22.17	Dead	21.3	Yes	T1b	N0	M0	IM	GEJ
2880	male	68	40.08	Alive	37.15	No	T1b	N1	M0	IM	GEJ
2964	male	78	46.02	Alive	44.38	No	T2	N1	M0	No IM	Esophagus
2967	male	71	9.92	Dead	9.93	No	T1b	N1	M0	No IM	GEJ
3083	female	75	41.46	Dead	40.47	No	T1b	N0	M0	No IM	Esophagus
3385	male	66	44.51	Alive	36.07	No	T1b	N0	M0	IM	GEJ
3694	female	49	36.07	Alive	36.1	No	T1b	N1	M0	IM	Esophagus
