# Supplementary material for: The Degree of Segmental Aneuploidy Measured by Total Copy Number Abnormalities Predicts Survival and Recurrence in Superficial Gastroesophageal Adenocarcinoma
Source: PLoS One. 2014 Jan 16;9(1):e79079. doi: 10.1371/journal.pone.0079079 (PMC3894223; doi:10.1371/journal.pone.0079079)
Supplement: Table S2 — Estimated Segmental Copy Number for Each Tumor in Chromosomal Segments with Abnormal Copy Number in at Least One Tumor. (XLSX) [file pone.0079079.s002.xlsx]

## Sheet: Sheet1
Chromosomal Segments with Abnormal Copy Number						Copy Number Abnormalities (Mean Segment Copy Number) by Patient ID (blank=1.7-2.3)
Chromosome	Start	Stop	cytoband	# markers	length (bps)	59T Mean	163T Mean	175T Mean	180T Mean	191T Mean	1980T Mean	2041T Mean	2056T Mean	2108T Mean	2131T Mean	2147T Mean	2152T Mean	2160T Mean	2194T Mean	2207T Mean	2257T Mean	2264T Mean	2303T Mean	2330T Mean	2339T Mean	2359T Mean	2361T Mean	2368T Mean	2411T Mean	2417T Mean	2460T Mean	2514T Mean	2515T Mean	2582T Mean	2590T Mean	2634T Mean	2636T Mean	2738T Mean	2800T Mean	2821T Mean	2880T Mean	2964T Mean	2967T Mean	3083T Mean	3385T Mean	3694T Mean
1	61735	84323	1p36.33	12	22589		2.92766			1.63043		1.64706		1.67693																		2.47799												2.34583
1	765455	1239742	1p36.33	166	474288					1.63043		1.64706		1.67693																		2.47799	2.86897											2.34583
1	1239742	1261344	1p36.33	15	21603					1.63043	0.713406	1.64706		1.67693																		2.47799	2.86897											2.34583
1	1261344	3306444	1p36.33 - 1p36.32	939	2045101					1.63043		1.64706		1.67693																		2.47799	2.86897											2.34583
1	3306444	3343678	1p36.32	35	37235					1.63043		1.64706	3.72492	1.67693																		2.47799	2.86897											2.34583
1	3343678	3405214	1p36.32	39	61537					1.63043		1.64706		1.67693																		2.47799	2.86897											2.34583
1	3405214	3612479	1p36.32	115	207266					1.63043		1.64706		1.67693				2.56201														2.47799	2.86897											2.34583
1	3612479	3628305	1p36.32	10	15827					1.63043		1.64706		1.67693				2.56201														2.47799	2.86897										4.57108	2.34583
1	3628305	3647654	1p36.32	13	19350					1.63043	7.31771	1.64706		1.67693				2.56201														2.47799	2.86897										4.57108	2.34583
1	3647654	5088017	1p36.32	1850	1440364					1.63043		1.64706		1.67693				2.56201														2.47799	2.86897											2.34583
1	5088017	5161182	1p36.32	79	73166					1.63043		1.64706		1.67693				2.56201														2.47799	2.86897									2.51314		2.34583
1	5161182	5323509	1p36.32	219	162328					1.63043		1.64706		1.67693				2.56201														2.47799	2.86897											2.34583
1	5323509	5337764	1p36.32	42	14256					1.63043		1.64706		1.67693				2.56201											7.16537			2.47799	2.86897											2.34583
1	5337764	7530310	1p36.32 - 1p36.23	2139	2192547					1.63043		1.64706		1.67693				2.56201											3.10045			2.47799	2.86897											2.34583
1	7530310	7564568	1p36.23	57	34259					1.63043		1.64706		1.67693															3.10045			2.47799	2.86897											2.34583
1	7564568	7572149	1p36.23	14	7582					1.63043		1.64706		1.67693															3.10045			0.917565	2.86897											2.34583
1	7572149	7616027	1p36.23	41	43879					1.63043		1.64706		1.67693															3.10045			2.32224	2.86897											2.34583
1	7616027	7633436	1p36.23	24	17410					1.63043		1.64706		1.67693															5.81655			2.32224	2.86897											2.34583
1	7633436	8467794	1p36.23	719	834359					1.63043		1.64706		1.67693																		2.32224	2.86897											2.34583
1	13995187	14062885	1p36.21	48	67699					1.63043		1.64706		1.67693																			1.56233	1.35993										2.34583
1	14062885	14080759	1p36.21	15	17875					1.63043		1.64706		1.67693															2.42113				1.56233	1.35993										2.34583
1	14080759	14093823	1p36.21	2	13065					1.63043		1.64706		1.67693															2.42113				1.56233											2.34583
1	14093823	14320757	1p36.21	353	226935					1.63043		1.64706		1.67693															2.42113				2.54273											2.34583
1	14320757	14337741	1p36.21	15	16985					1.63043		1.64706		1.67693							3.32705								2.42113				2.54273											2.34583
1	14337741	14726033	1p36.21	522	388293					1.63043		1.64706		1.67693															2.42113				2.54273											2.34583
1	14726033	14747403	1p36.21	28	21371					1.63043		1.64706		1.67693															2.42113				2.54273										4.73184	2.34583
1	14747403	15487819	1p36.21	969	740417					1.63043		1.64706		1.67693															2.42113				2.54273											2.34583
1	15487819	15489631	1p36.21	3	1813					1.63043		1.64706		1.67693						2.92635									2.42113				2.54273											2.34583
1	15489631	15490238	1p36.21	11	608					1.63043		1.64706		1.67693						2.92635								3.52463	2.42113				2.54273		3.64307									2.34583
1	15490238	15492098	1p36.21	1	1861					1.63043		1.64706		1.67693														3.52463	2.42113				2.54273		3.64307									2.34583
1	15492098	15494872	1p36.21	2	2775					1.63043		1.64706		1.67693															2.42113				2.54273		3.64307									2.34583
1	15494872	15821492	1p36.21	381	326621					1.63043		1.64706		1.67693															2.42113				2.54273											2.34583
1	15821492	15833213	1p36.21	18	11722		1.02289			1.63043		1.64706		1.67693															2.42113				2.54273											2.34583
1	15833213	16054614	1p36.21	162	221402					1.63043		1.64706		1.67693															2.42113				2.54273											2.34583
1	16115351	16151420	1p36.21	45	36070					1.63043		1.64706		1.67693															2.42113				2.57736											2.34583
1	16151420	16160335	1p36.21	11	8916					1.63043		0.762564	3.86217	1.67693															2.42113				2.57736											2.34583
1	16160335	17722350	1p36.21 - 1p36.13	1158	1562016					1.63043		1.56317		1.67693															2.42113				2.57736											2.34583
1	17722350	17748674	1p36.13	23	26325					1.63043		1.56317		1.67693															2.42113				4.42132											2.34583
1	17748674	19477304	1p36.13	2011	1728631					1.63043		1.56317		1.67693															2.42113				2.65471											2.34583
1	19477304	19491314	1p36.13	17	14011					1.63043		1.56317		0.906824															2.42113				2.65471											2.34583
1	19491314	20560554	1p36.13 - 1p36.12	1130	1069241					1.63043		1.56317		1.66287															2.42113				2.65471											2.34583
1	20560554	20572491	1p36.12	21	11938					1.63043		1.56317		1.66287															2.42113				2.65471					3.25318						2.34583
1	20572491	21093642	1p36.12	581	521152					1.63043		1.56317		1.66287															2.42113				2.65471											2.34583
1	21813723	21940871	1p36.12	133	127149					1.63043		1.56317		1.66287															2.42113				2.93839											2.34583
1	21940871	21994814	1p36.12	57	53944					1.63043		1.56317		1.66287															2.42113				2.93839											3.95421
1	22439235	22778852	1p36.12	384	339618					1.63043		1.56317	2.34801	1.66287															2.42113				2.71853
1	22835981	23293010	1p36.12	489	457030					1.63043		1.56317	2.34801	1.66287															2.42113				2.97828
1	23614159	23642938	1p36.12	26	28780					1.63043		1.56317	1.25717	1.66287															2.42113				1.21501
1	25442396	25448508	1p36.11	22	6113					1.63043		1.56317		1.66287															2.42113				2.39824										7.11105
1	38601776	38618966	1p34.3	21	17191								2.40786	1.66287						2.97207									2.42113				2.39824			3.97774						3.10204
1	39132430	39133856	1p34.3	5	1427								2.40786	1.66287															2.42113				2.39824							5.07798		3.10204
1	39133856	39135600	1p34.3	10	1745								2.40786	1.66287															2.42113				2.39824							5.07798		5.17239
1	72768926	72771255	1p31.1	3	2330		2.30247						2.94446	1.66287					4.25174											2.38781						1.08294				4.76472	4.69496
1	72771255	72784196	1p31.1	13	12942		2.30247						2.94446	1.66287					4.25174											2.38781						1.08294				4.76472	4.69496					3.73099
1	72784196	72796039	1p31.1	8	11844		2.30247						2.94446	1.66287					4.25174											2.38781						1.08294				4.76472						3.73099
1	72796039	72798003	1p31.1	4	1965		2.30247						2.94446	1.66287		1.2044			4.25174											2.38781						1.08294				4.76472						3.73099
1	72798003	72798602	1p31.1	2	600		2.30247						2.94446	1.66287		1.2044														2.38781						1.08294				4.76472						3.73099
1	72798602	72807263	1p31.1	8	8662		2.30247	1.20634					2.94446	1.66287		1.2044														2.38781						1.08294				4.76472						3.73099
1	72807263	72811104	1p31.1	8	3842		2.30247	1.20634					2.94446	1.66287		1.2044														2.38781						1.08294				4.76472						1.67401
1	72811104	72811140	1p31.1	2	37		2.30247	1.20634					2.94446	1.66287		1.2044																				1.08294				4.76472						1.67401
1	72811140	72811794	1p31.1	2	655		2.30247	1.20634					2.94446	1.66287		1.2044																								4.76472						1.67401
1	111377466	111379275	1p13.3	10	1810		3.45915					3.43653		1.63256	3.35892																				3.76547	3.62507
1	152555351	152555616	1q21.3	1	266	2.70292											2.91112		4.81891								2.38177							3.35526						5.57113					2.39118
1	152555616	152558349	1q21.3	7	2734	2.70292											2.91112		4.81891								2.38177							3.35526		1.12958				5.57113					2.39118
1	152558349	152571827	1q21.3	7	13479	2.70292					0.685218						2.91112		4.81891								2.38177							3.35526		1.12958				5.57113					2.39118
1	152571827	152572419	1q21.3	3	593	2.70292					0.685218								4.81891								2.38177							3.35526		1.12958				5.57113					2.39118
1	152572419	152579458	1q21.3	9	7040	2.70292													4.81891								2.38177							3.35526		1.12958				5.57113					2.39118
1	152579458	152586177	1q21.3	6	6720	2.70292													4.81891								2.38177									1.12958				5.57113					2.39118
1	152762484	152762585	1q21.3	1	102	2.70292																					2.38177							3.85809		2.43263				6.28827					4.67337
1	152762585	152762714	1q21.3	2	130	2.70292																2.72654					2.38177							3.85809		2.43263				6.28827					4.67337
1	152762714	152762984	1q21.3	5	271	2.70292																2.72654				4.52599	2.38177							3.85809		2.43263				6.28827					4.67337
1	152762984	152767955	1q21.3	15	4972	2.70292																2.72654				4.52599	4.26733							3.85809		2.43263				6.28827					4.67337
1	152767955	152768111	1q21.3	2	157	2.70292																2.72654				4.52599	4.26733									2.43263				6.28827					4.67337
1	152768111	152775330	1q21.3	8	7220	2.70292																2.72654					2.4463									2.43263				6.28827					2.33893
1	158514204	158514370	1q23.1	3	167							2.32459															2.4463			2.54908				3.59302						7.47143				4.43689	5.547
1	158514370	158514521	1q23.1	2	152							2.32459										3.09601					2.4463			2.54908				3.59302						7.47143				4.43689	5.547
1	158514521	158514990	1q23.1	8	470							2.32459										3.09601					2.4463			2.54908				3.59302						7.47143	4.68359			4.43689	5.547
1	158514990	158515054	1q23.1	1	65							2.32459										3.09601					2.4463			2.54908				3.59302							4.68359			4.43689	5.547
1	158515054	158516040	1q23.1	1	987							2.32459										3.09601					2.4463			2.54908				3.59302							4.68359			4.43689
1	161616913	161617208	1q23.3	4	296				1.07874			2.32459															2.4463							3.47643									8.14901			4.36301
1	161617208	161617597	1q23.3	4	390				1.07874		5.87467	2.32459															2.4463							3.47643									8.14901			4.36301
1	161617597	161617800	1q23.3	2	204				1.07874		5.87467	2.32459															2.4463							3.47643									8.14901
1	179398578	179422846	1q25.2	38	24269		2.32149					2.37373										2.58961					2.55439														2.73969	2.34148
1	188931459	190999698	1q31.1 - 1q31.2	2066	2068240		2.32149			2.30065		2.37373																							2.39112						2.30446	2.34148
1	190999698	191022005	1q31.2	22	22308		2.32149			2.30065		2.37373											1.09126												2.39112						2.30446	2.34148
1	191022005	191549432	1q31.2	425	527428		2.32149			2.30065		2.37373																							2.39112						2.30446	2.34148
1	191811746	191821865	1q31.2	15	10120		2.32149			2.30065		2.37373																						3.45096	2.39112							2.34148
1	193135268	193139369	1q31.2	14	4102		2.32149			2.30065		2.37373																				0.806557			2.39112							2.34148
1	193143855	193155446	1q31.2	37	11592		2.32149			2.30065		2.37373																							2.39112							2.34148	3.81895
1	195807353	195817003	1q31.3	15	9651		2.32149			2.30065		2.37373														4.99216									2.39112							2.47102
1	195997612	196020224	1q31.3	23	22613		2.32149			2.30065		2.37373		1.2852																					2.39112							2.47102
1	196726541	196729442	1q31.3	1	2902		2.32149			2.30065		2.37373																2.95189							2.39112							2.47102
1	196729442	196769053	1q31.3	46	39612		2.32149			2.30065		2.37373										2.619						2.95189							2.39112							2.47102
1	196769053	196789395	1q31.3	12	20343		2.32149			2.30065		2.37373																2.95189							2.39112							2.47102
1	198467903	198686919	1q31.3	234	219017					2.30065		2.37373											1.64118							1.69396			1.61799									2.47102
1	198686919	198692592	1q31.3	8	5674					2.30065		2.37373											1.64118							1.69396			1.61799									2.47102	0.755696
1	198692592	198704276	1q31.3 - 1q32.1	7	11685					2.30065		2.37373											1.64118										1.61799									2.47102	0.755696
1	199106992	199113991	1q32.1	15	7000					2.30065		2.37373											1.64118									0.800257	1.61799									2.47102
1	204513532	204514544	1q32.1	13	1013							2.37373											1.64118			0.883675			2.8516				1.6066							3.50603
1	204514582	204514918	1q32.1	4	337							2.37373											1.64118						2.8516				1.6066							3.50603		3.47764
1	245394905	245425885	1q44	50	30981		2.48086					1.69299											1.64118							2.85771			2.77298													3.37649
1	245780720	245804662	1q44	26	23943		2.48086					1.69299											1.64118							2.85771		0.845106	2.77298
1	246483823	246525424	1q44	32	41602		2.48086					1.69299					1.17008						1.64118							2.85771															2.42626
1	246779164	246945704	1q44	170	166541		2.48086					1.69299											1.64118							2.85771															2.42626	3.05566
1	246945704	246945767	1q44	3	64		2.48086					1.69299											1.64118							2.85771			3.73331												2.42626	3.05566
1	246945767	246973253	1q44	41	27487		2.48086					1.69299	3.28777										1.64118							2.85771			3.73331												2.42626	3.05566
1	246973253	246974975	1q44	5	1723		2.48086					1.69299											1.64118							2.85771			3.73331												2.42626	3.05566
1	246974975	247017332	1q44	38	42358		2.48086					1.69299											1.64118							2.85771															2.42626	3.05566
1	247100712	247136895	1q44	25	36184		2.48086					1.69299											1.64118							2.85771		0.817517													2.42626
1	248571429	248587063	1q44	14	15635		2.48086		0.865128			2.77427											1.64118							2.33937															2.42626
2	34701488	34701648	2p22.3	2	161				1.37418		6.85291												2.39463							2.41862				2.91928		1.0388
2	34701648	34705183	2p22.3	2	3536				1.37418		6.85291												2.39463							2.41862				2.91928		1.0388					3.41865
2	34705183	34716853	2p22.3	11	11671				1.37418		6.85291											3.14301	2.39463							2.41862				2.91928		1.0388					3.41865
2	34716853	34717849	2p22.3	11	997				1.37418		6.85291											3.14301	2.39463							2.41862				2.91928							3.41865					4.36847
2	34717849	34722808	2p22.3	8	4960				1.37418		6.85291												2.39463							2.41862				2.91928							3.41865					4.36847
2	34722808	34727699	2p22.3	8	4892				1.37418		6.85291												2.39463							2.41862				2.91928							3.41865
2	106492097	106513328	2q12.2	28	21232				1.4062											1.01917								3.65842				2.31447													2.37859	2.31893
2	114700255	114793654	2q14.1	107	93400				1.42677				2.56269							2.30696												2.31447													2.37859	2.31893
2	115539487	115541730	2q14.1	8	2244				1.42677											2.30696				3.74297								2.31447		4.11325											2.37859
2	115541967	115542044	2q14.1	1	78				1.42677											2.30696												2.31447		4.11325									8.44826		2.37859
2	115542044	115544224	2q14.1	10	2181				1.42677		12.3731									2.30696												2.31447		4.11325									8.44826		2.37859
2	115544224	115545816	2q14.1	1	1593				1.42677		12.3731									2.30696												2.31447		4.11325											2.37859
2	121518784	121751873	2q14.2	287	233090		1.49826		1.42677				2.38753																			2.34489	3.05651												2.37859
2	129022240	129048598	2q14.3	26	26359		1.57863		1.42677				2.75407																			2.34438	2.49778												2.37859
2	129048598	129069428	2q14.3	19	20831		1.57863		1.42677	1.0886			2.75407																			2.34438	2.49778												2.37859
2	129069428	129235937	2q14.3	160	166510		1.57863		1.42677				2.75407																			2.34438	2.49778												2.37859
2	146864831	146866752	2q22.3	16	1922				1.42677										4.97515			3.87993						3.38937																3.44503	2.37859
2	164301733	164308144	2q24.3	11	6412														5.43937									3.36254				2.30552									3.78361	2.32642			2.37859
2	205756838	205803575	2q33.3	72	46738				1.36185							2.56013							2.31735									2.37019													2.45655	1.18957
2	205932298	205934609	2q33.3	4	2312				1.36185							2.56013							2.31735					1.02638				2.37019													2.45655
2	209247819	209260407	2q34	15	12589											2.56013							2.31735									2.31009							0.930483				7.82014		2.45655
2	213190014	213190166	2q34	3	153		1.1638					2.42028					3.90345			4.10607			2.31735																						2.45655
2	213190166	213190300	2q34	2	135		1.1638					2.42028					3.90345			4.10607		4.49636	2.31735																						2.45655
2	213190300	213191326	2q34	8	1027		1.1638					4.09029					3.90345			4.10607		4.49636	2.31735																						2.45655
2	213191326	213191571	2q34	2	246		1.1638					4.09029					3.90345			2.47155		4.49636	2.31735																						2.45655
2	213191571	213191975	2q34	3	405		1.1638					4.09029								2.47155		4.49636	2.31735																						2.45655
2	236579621	236768803	2q37.2	165	189183							1.33475	3.0919										1.63618						2.61097				2.70601												2.59461
2	237796621	237798977	2q37.3	18	2357								2.46652										1.63618						2.61097				2.6761			2.84579									2.59461
2	237798977	237800096	2q37.3	4	1120								2.46652	3.20403									1.63618						2.61097				2.6761			2.84579									2.59461
2	237800096	237801970	2q37.3	19	1875					2.62962			2.46652	3.20403									1.63618						2.61097				2.6761			2.84579									2.59461
2	237801970	237804192	2q37.3	22	2223					2.62962			2.46652	3.20403									1.63618						2.61097				2.6761			2.84579						3.29864			2.59461
2	237804192	237805859	2q37.3	2	1668								2.46652	3.20403									1.63618						2.61097				2.6761			2.84579						3.29864			2.59461
2	238772967	241447146	2q37.3	2546	2674180								2.46652										1.63618						2.61097				2.6761									1.58077			2.59461
2	241447146	241463634	2q37.3	46	16489								2.46652										1.63618						2.61097				2.6761	3.0604								1.58077			2.59461
2	241463634	242217901	2q37.3	548	754268								2.46652										1.63618						2.61097				2.6761									1.58077			2.59461
2	243022416	243035969	2q37.3	20	13554					1.65966													1.63618						2.61097													1.58077			2.59461	4.12234
3	60345	216797	3p26.3	254	156453						2.37679			1.67233									1.6277	2.56828																	1.64871				1.62551
3	216797	218897	3p26.3	11	2101						2.37679			0.95356									1.6277	2.56828																	1.64871				1.62551
3	218897	235317	3p26.3	10	16421						2.37679			0.95356									1.6277	2.56828																	3.16282				1.62551
3	235317	250143	3p26.3	15	14827						2.37679			1.68223									1.6277	2.56828																	3.16282				1.62551
3	732764	749822	3p26.3	24	17059						2.37679			1.68223									1.6277	2.56828								0.666033													1.62551
3	5123481	5164093	3p26.1	44	40613						2.37679			1.68223									1.6277	2.56828									3.0393												1.62551
3	6648835	6651674	3p26.1	7	2840						2.37679			1.68223									1.6277	2.54823						2.60719															1.62551
3	6651674	6652872	3p26.1	10	1199						2.37679			1.68223									1.6277	2.54823						2.60719					3.55983										1.62551
3	6652872	6653233	3p26.1	5	362						2.37679			1.68223									1.6277	2.54823											3.55983										1.62551
3	7228968	7241616	3p26.1	19	12649						2.37679			1.68223				1.00828					1.6277	2.54823																					1.62551
3	7633263	7645001	3p26.1	16	11739						2.37679			1.68223									1.6277	2.54823													1.04685								1.62551
3	8631955	8786915	3p26.1 - 3p25.3	197	154961						2.37679			1.68223									1.6277	2.54823									2.3883												1.62551
3	8786915	8796764	3p25.3	21	9850						2.37679			1.68223									1.6277	2.54823								0.663255	2.3883												1.62551
3	8796764	8920150	3p25.3	196	123387						2.37679			1.68223									1.6277	2.54823									2.3883												1.62551
3	9009925	9363626	3p25.3	531	353702						2.37679			1.68223									1.6277	2.54823									2.36193												1.62551
3	9496460	10187074	3p25.3	462	690615						2.37679			1.68223									1.6277	2.54823									2.44058												1.62551
3	10187074	10201719	3p25.3	15	14646						2.37679			1.68223					4.85699				1.6277	2.54823									2.44058												1.62551
3	10201719	10243468	3p25.3	55	41750						2.37679			1.68223									1.6277	2.54823									2.44058												1.62551
3	10243468	10253639	3p25.3	17	10172						2.37679			1.68223									1.6277	2.54823									2.44058												1.62551	3.72241
3	10253639	12624869	3p25.3 - 3p25.2	2733	2371231						2.37679			1.68223									1.6277	2.54823									2.44058												1.62551
3	12652170	12656642	3p25.2	12	4473						2.37679	1.09396		1.68223									1.6277										2.44058												1.62551
3	12673363	12690788	3p25.2	11	17426						2.37679			1.68223									1.6277										2.44058				1.12624								1.62551
3	12783643	12930209	3p25.2	138	146567					1.46357	2.37679			1.68223									1.6277										2.44058												1.62551
3	12930209	12987635	3p25.2	43	57427		1.08567			1.46357	2.37679			1.68223									1.6277										2.44058												1.62551
3	12987635	13110753	3p25.2	146	123119					1.46357	2.37679			1.68223									1.6277										2.44058												1.62551
3	13110753	13137132	3p25.2	39	26380					1.46357	2.37679			1.68223					4.36306				1.6277										2.44058												1.62551
3	13137132	13759117	3p25.2 - 3p25.1	750	621986					1.46357	2.37679			1.68223									1.6277										2.44058												1.62551
3	13759117	13943114	3p25.1	208	183998					1.46357	2.37679			1.68223									1.6277	2.57892									2.44058												1.62551
3	13943114	14402726	3p25.1	477	459613						2.37679			1.68223									1.6277	2.57892									2.44058												1.62551
3	14427008	15129579	3p25.1	771	702572						2.33353			1.68223									1.6277	2.57892									2.44058												1.62551
3	15490568	15501309	3p25.1	19	10742						2.33353			1.68223									1.6277	2.57892									3.22985												1.62551
3	17154667	17205576	3p24.3	50	50910						2.33353			1.68223									1.6277	2.57892									2.75802												1.62551
3	17205576	17338849	3p24.3	103	133274						2.33353			1.68223									1.6277	2.57892									1.68675												1.62551
3	17338849	17387513	3p24.3	48	48665		0.676648				2.33353			1.68223									1.6277	2.57892									1.68675												1.62551
3	17387513	18443793	3p24.3	743	1056281						2.33353			1.68223									1.6277	2.57892									1.68675												1.62551
3	18443793	18477559	3p24.3	28	33767						2.33353			1.68223									1.6277	2.57892									0.955323												1.62551
3	21509072	21521142	3p24.3	15	12071						2.33353			1.68223									1.6277	2.57892			1.0304																		1.62551
3	24724758	24748482	3p24.2	19	23725						2.33353			1.66044									1.6277	2.57892													2.95215								1.62551
3	24774289	24781154	3p24.2	18	6866						2.33353			1.66044									1.6277	2.57892																			5.79064		1.62551
3	25557947	25601383	3p24.2	83	43437		0.936953				2.33353			1.66044									1.6277	2.57892																					1.62551
3	25601383	25606529	3p24.2	24	5147		0.492897				2.33353			1.66044									1.6277	2.57892																					1.62551
3	25606529	25608783	3p24.2	3	2255		0.492897				2.33353			1.66044									1.6277	2.57892									3.34962												1.62551
3	25608783	25614023	3p24.2	12	5241		0.492897				2.33353		3.21408	1.66044									1.6277	2.57892									3.34962												1.62551
3	25614023	25617615	3p24.2	7	3593		0.492897			1.06784	2.33353		3.21408	1.66044									1.6277	2.57892									3.34962												1.62551
3	25617615	25618205	3p24.2	2	591		0.492897			1.06784	2.33353			1.66044									1.6277	2.57892									3.34962												1.62551
3	25618205	25620189	3p24.2	12	1985		0.492897			1.06784	2.33353			1.66044									1.6277	2.57892																					1.62551
3	25620189	25620333	3p24.2	2	145		0.492897				2.33353			1.66044									1.6277	2.57892																					1.62551
3	28183281	28186878	3p24.1	12	3598						2.33353	4.32683		1.66044									1.6277	2.57892																					1.62551
3	39550537	39554280	3p22.1	11	3744						2.33353			1.66044									1.6277	2.57892																		4.08668			1.64196
3	39746082	40013912	3p22.1	233	267831						2.33353			1.66044									1.6277	2.57892											2.41315										1.64196
3	40013912	40017834	3p22.1	6	3923						2.33353			1.66044							3.2466		1.6277	2.57892											2.41315										1.64196
3	40017834	40044011	3p22.1	14	26178						2.33353			1.66044							3.2466		1.6277	2.57892																					1.64196
3	41241495	41244246	3p22.1	17	2752						2.33353		0.812445	1.66044									1.6277	2.57892															0.896297						1.64196
3	41255329	41256594	3p22.1	8	1266						2.33353			1.66044									1.6277	2.57892								0.793928													1.64196
3	41256594	41257691	3p22.1	3	1098						2.33353			1.66044									1.6277	2.57892			3.41324					0.793928													1.64196
3	41257691	41266792	3p22.1	21	9102						2.33353			1.66044									1.6277	2.57892			3.41324																		1.64196
3	41279381	41279789	3p22.1	11	409						2.33353			1.66044									1.6277	2.57892																			0.451564		1.64196
3	42472780	45727779	3p22.1 - 3p21.31	2757	3255000						2.33353			1.66044									1.6277	2.39084											1.55676										1.64196
3	45727779	45735965	3p21.31	23	8187						2.33353			1.66044									1.6277	2.39084									1.12081		1.55676										1.64196
3	45735965	46422501	3p21.31	721	686537						2.33353			1.66044									1.6277	2.39084											1.55676										1.64196
3	46422501	46427244	3p21.31	18	4744						2.33353			1.66044									1.6277	2.39084					0.830071						1.55676										1.64196
3	46427244	46864330	3p21.31	413	437087						2.33353			1.66044									1.6277	2.39084											1.55676										1.64196
3	46864330	47073137	3p21.31	162	208808						2.33353			1.66044									1.6277	2.39084									2.75319		1.55676										1.64196
3	47073137	47803066	3p21.31	309	729930						2.33353			1.66044									1.6277	2.39084											1.55676										1.64196
3	47803066	47821883	3p21.31	10	18818						2.33353			1.66044									1.6277	2.39084								0.797165			1.55676										1.64196
3	47821883	47825508	3p21.31	2	3626						2.33353			1.66044									1.6277	2.39084											1.55676										1.64196
3	47825508	47835108	3p21.31	13	9601						2.33353			1.66044		1.09462							1.6277	2.39084											1.55676										1.64196
3	47835108	47838866	3p21.31	10	3759						2.33353			1.66044		1.09462							1.6277	2.39084											1.55676								5.87421		1.64196
3	47838866	50401902	3p21.31	1202	2563037						2.33353			1.66044									1.6277	2.39084											1.55676										1.64196
3	50401902	50526423	3p21.31	77	124522						2.33353		3.02192	1.66044									1.6277	2.39084											1.55676										1.64196
3	50526423	50551426	3p21.31	14	25004						2.33353		3.02192	1.66044									1.6277	2.39084											1.55676							0.763729			1.64196
3	50551426	50566966	3p21.31	8	15541						2.33353		3.02192	1.66044									1.6277	2.39084											1.55676							1.55078			1.64196
3	50566966	50574182	3p21.31	3	7217						2.33353		3.02192	1.66044									1.6277	2.39084									2.54427		1.55676							1.55078			1.64196
3	50574182	50849178	3p21.31 - 3p21.2	174	274997						2.33353			1.66044									1.6277	2.39084									2.54427		1.55676							1.55078			1.64196
3	50849178	50951146	3p21.2	96	101969						2.33353			1.66044									1.6277	2.39084											1.55676							1.55078			1.64196
3	50951146	50960723	3p21.2	7	9578						2.33353			1.66044									1.6277	2.39084											1.55676						3.42651	1.55078			1.64196
3	50960723	50960815	3p21.2	4	93						2.33353	3.91186		1.66044									1.6277	2.39084											1.55676						3.42651	1.55078			1.64196
3	50960815	50965866	3p21.2	8	5052						2.33353	3.91186		1.66044									1.6277	2.39084											1.55676							1.55078			1.64196
3	50965866	52804890	3p21.2 - 3p21.1	901	1839025						2.33353			1.66044									1.6277	2.39084											1.55676							1.55078			1.64196
3	52804890	52926704	3p21.1	125	121815						2.33353			1.66044									1.6277	2.39084									2.72815		1.55676							1.55078			1.64196
3	52926704	53038779	3p21.1	107	112076						2.33353			1.66044									1.6277	2.39084											1.55676							1.55078			1.64196
3	53038779	53039472	3p21.1	13	694						2.33353			1.66044									1.6277	2.39084								0.816341			1.55676							1.55078			1.64196
3	53039472	53084431	3p21.1	43	44960						2.33353			1.66044									1.6277	2.39084											1.55676							1.55078			1.64196
3	53084431	53320848	3p21.1	210	236418						2.33353			1.66044									1.6277	2.39084									2.33288		1.55676							1.55078			1.64196
3	53320848	53795427	3p21.1	505	474580						2.33353			1.66044									1.6277	2.39084									2.33288		1.55676										1.64196
3	53795427	53889484	3p21.1	109	94058						2.33353			1.66044									1.6277	2.39084									3.3241		1.55676										1.64196
3	53889484	57145240	3p21.1 - 3p14.3	3843	3255757						2.33353			1.66044									1.6277	2.39084											1.55676										1.64196
3	57145240	57257728	3p14.3	102	112489						2.33353			1.66044									1.6277	2.39084									2.7127		1.55676										1.64196
3	57257728	57436188	3p14.3	133	178461						2.33353			1.66044									1.6277	2.39084											1.55676										1.64196
3	57436188	58708893	3p14.3 - 3p14.2	1042	1272706						2.33353			1.66044									1.6277	2.39084									2.31178		1.55676										1.64196
3	58708893	58717460	3p14.2	10	8568						2.33353			1.66044									1.6277	2.39084									2.31178												1.64196
3	59921333	59937229	3p14.2	31	15897						2.33353			1.66044									1.6277	2.51954								0.753323													1.64196
3	59946890	60050139	3p14.2	311	103250						2.33353			1.66044									1.6277	2.51954									1.563												1.64196
3	60050139	60058788	3p14.2	24	8650						2.33353			1.66044									1.6277	2.51954									1.563										5.81174		1.64196
3	60058788	60194043	3p14.2	261	135256						2.33353			1.66044									1.6277	2.51954									1.563												1.64196
3	60194043	60278543	3p14.2	133	84501						2.33353			1.66044									0.841976	2.51954									1.563												1.64196
3	60282999	60296691	3p14.2	16	13693						2.33353			1.66044									0.841976	1.17086									1.563						1.05352						1.64196
3	60296691	60340712	3p14.2	87	44022						2.33353			1.66044									0.841976	1.17086									1.563						1.05352						1.64196	1.05292
3	60340712	60365918	3p14.2	32	25207						2.33353			1.66044									0.841976	1.17086	1.2656								1.563						1.05352						1.64196	1.05292
3	60365918	60367411	3p14.2	6	1494						2.33353			1.04053									0.841976	1.17086	1.2656								1.563						1.05352						1.64196	1.05292
3	60367411	60368464	3p14.2	5	1054				1.40087		2.33353			1.04053									0.841976	1.17086	1.2656								1.563						1.05352						1.64196	1.05292
3	60368464	60370345	3p14.2	1	1882				1.40087		2.33353			1.04053							1.21668		0.841976	1.17086	1.2656								1.563						1.05352						1.64196	1.05292
3	60370345	60377489	3p14.2	14	7145				1.40087		2.33353			1.04053							1.21668		0.841976	1.17086	1.2656				0.830276				1.563						1.05352						1.64196	1.05292
3	60377489	60379195	3p14.2	4	1707				1.40087		2.33353			1.04053				1.22875			1.21668		0.841976	1.17086	1.2656				0.830276				1.563						1.05352						1.64196	1.05292
3	60379195	60384805	3p14.2	9	5611			1.04786	1.40087		2.33353			1.04053				1.22875			1.21668		0.841976	1.17086	1.2656				0.830276				1.563						1.05352						1.64196	1.05292
3	60384805	60386806	3p14.2	2	2002			1.04786	1.40087		2.33353			1.04053				1.22875			1.21668		0.841976	1.17086	1.2656				0.830276				1.563						1.05352						0.824381	1.05292
3	60386806	60394680	3p14.2	11	7875			1.04786	1.40087	0.97705	2.33353			1.04053				1.22875			1.21668		0.841976	1.17086	1.2656				0.830276				1.563						1.05352						0.824381	1.05292
3	60394680	60397799	3p14.2	1	3120			1.04786	1.40087	0.97705	3.80193			1.04053				1.22875			1.21668		0.841976	1.17086	1.2656				0.830276				1.563						1.05352						0.824381	1.05292
3	60397799	60400157	3p14.2	13	2359			1.04786	1.40087	0.97705	3.80193			1.04053				1.22875			1.21668		0.841976	1.17086	1.2656				0.830276	1.05603			1.563						1.05352						0.824381	1.05292
3	60400157	60407607	3p14.2	14	7451			1.04786	1.40087	0.97705	3.80193			1.04053				1.22875			1.21668		0.841976	1.17086	1.2656					1.05603			1.563						1.05352						0.824381	1.05292
3	60407607	60410107	3p14.2	7	2501			1.04786	1.40087	0.97705	3.80193			1.04053				1.22875			1.21668		0.841976	1.17086	1.2656					1.05603			1.563						1.05352					1.20507	0.824381	1.05292
3	60410107	60416149	3p14.2	13	6043			1.04786	0.584177	0.97705	3.80193			1.04053				1.22875			1.21668		0.841976	1.17086	1.2656			1.38813		1.05603			1.563						1.05352					1.20507	0.824381	1.05292
3	60416149	60426704	3p14.2	27	10556			1.04786	0.584177	0.97705	3.80193			1.04053				1.22875			1.21668		0.841976	1.17086	1.2656			1.38813		1.05603		0.536876	1.563						1.05352					1.20507	0.824381	1.05292
3	60426704	60447451	3p14.2	23	20748			1.04786	0.584177	0.97705	3.80193			1.04053				1.22875			1.21668		0.841976	1.17086	1.2656			1.38813		1.05603			1.563						1.05352					1.20507	0.824381	1.05292
3	60447451	60460784	3p14.2	30	13334			1.04786	0.584177	0.97705	3.80193			1.04053				1.22875			1.21668		0.841976	1.17086	1.2656		1.22602	1.38813		1.05603			1.563						1.05352					1.20507	0.824381	1.05292
3	60460784	60461753	3p14.2	6	970			1.04786	0.584177	1.36044	3.80193			1.04053				1.22875			1.21668		0.841976	1.17086	1.2656		1.22602	1.38813		1.05603			1.563						1.05352					1.20507	0.824381
3	60461753	60475032	3p14.2	29	13280			1.04786	1.38695	1.36044	3.80193			1.04053				1.22875			1.21668		0.841976	1.17086	1.2656		1.22602	1.38813		1.05603			1.563						1.05352					1.20507	0.824381
3	60475032	60487910	3p14.2	29	12879			1.04786	1.38695	1.36044	3.80193			1.04053				1.22875			1.21668	0.844145	0.841976	1.17086	1.2656		1.22602	1.38813		1.05603			1.563						1.05352					1.20507	0.824381
3	60487910	60498070	3p14.2	26	10161			1.04786	1.38695	1.36044	3.80193			1.04053				1.22875				0.844145	0.841976	1.17086	1.2656		1.22602	1.38813		1.05603			1.563						1.05352					1.20507	0.824381
3	60498070	60498987	3p14.2	4	918			1.04786	1.38695	1.36044	3.80193			1.04053				1.22875				0.844145	0.841976	1.17086	1.2656		1.22602	1.38813					1.563						1.05352					1.20507	0.824381
3	60498987	60503049	3p14.2	10	4063			1.04786	1.38695	1.36044	3.80193			1.04053				1.22875					0.841976	1.17086	1.2656		1.22602	1.38813					1.563						1.05352					1.20507	0.824381
3	60503049	60512216	3p14.2	21	9168			1.04786	1.38695	1.36044	3.80193			1.04053				1.22875					0.841976	1.17086	1.2656		1.22602	1.38813					1.563						1.05352						0.824381
3	60512216	60526402	3p14.2	26	14187				1.38695	1.36044	3.80193			1.04053				1.22875					0.841976	1.17086	1.2656		1.22602	1.38813					1.563						1.05352						0.824381
3	60526402	60527780	3p14.2	4	1379			1.19389	1.38695	1.36044	3.80193	0.829432		1.04053				1.22875					0.841976	1.17086	1.2656		1.22602	1.38813					1.563						1.05352						0.824381
3	60527780	60545923	3p14.2	43	18144			1.19389	1.38695	1.36044	2.3564	0.829432		1.04053				1.22875					0.841976	1.17086	1.2656		1.22602	1.38813					1.563						1.05352						0.824381
3	60545923	60572418	3p14.2	40	26496			1.19389	1.38695	1.36044	2.3564	0.829432		1.04053				1.22875						1.17086	1.2656		1.22602	1.38813					1.563												0.824381
3	60572418	60573266	3p14.2	1	849			1.19389	1.38695	1.36044	2.3564	0.829432		1.04053				1.22875						1.17086	1.2656		1.22602	1.38813					1.563								1.18751				0.824381
3	60573266	60574633	3p14.2	4	1368			1.19389	1.38695	1.36044	2.3564	0.829432		1.04053	1.11319			1.22875						1.17086	1.2656		1.22602	1.38813					1.563								1.18751				0.824381
3	60574633	60579712	3p14.2	7	5080			1.19389	1.38695	1.36044	2.3564	0.829432		1.04053	1.11319			1.22875						1.17086	1.2656		1.22602	1.38813					1.563							0.869914	1.18751				0.824381
3	60579712	60590602	3p14.2	28	10891			1.19389	1.38695	1.36044	2.3564	0.829432		1.04053	1.11319			1.22875						1.17086	1.2656		1.22602	1.38813					1.563						1.02559	0.869914	1.18751				0.824381
3	60590602	60598040	3p14.2	19	7439			1.19389	1.38695	1.36044	2.3564	0.829432		1.04053	1.11319			1.22875						1.17086	1.2656			1.38813					1.563							0.869914	1.18751				0.824381
3	60598040	60602053	3p14.2	1	4014			1.19389	1.38695	1.36044	2.3564	0.829432		1.04053	1.11319			1.22875							1.2656			1.38813					1.563							0.869914	1.18751				0.824381
3	60602053	60613754	3p14.2	22	11702			1.19389	1.38695	1.36044	2.3564	0.829432		1.04053	1.11319			1.22875						2.7901	1.2656			1.38813					1.563							0.869914	1.18751				0.824381
3	60613754	60614389	3p14.2	2	636			1.19389	1.38695	1.36044	2.3564	0.829432			1.11319			1.22875						2.7901	1.2656			1.38813					1.563							0.869914	1.18751				0.824381
3	60614389	60615299	3p14.2	2	911			1.19389	1.38695	1.36044	2.3564	0.829432			1.11319			1.22875						2.7901	1.2656			1.38813					1.563			2.30926				0.869914	1.18751				0.824381
3	60615299	60622664	3p14.2	13	7366			1.19389		1.36044	2.3564	0.829432			1.11319			1.22875						2.7901	1.2656			1.38813					1.563			2.30926				0.869914	1.18751				0.824381
3	60622664	60624765	3p14.2	1	2102			1.19389		1.36044	2.3564	0.829432			1.11319			1.22875						2.7901	1.2656			1.38813					1.563			2.30926					1.18751				0.824381
3	60624765	60631675	3p14.2	15	6911			1.19389		1.36044	2.3564	0.829432			1.11319			1.22875						2.7901	1.2656			1.38813					1.563			2.30926					1.18751				1.61495
3	60631675	60640425	3p14.2	7	8751			1.19389		1.36044	2.3564				1.11319			1.22875						2.7901									1.563			2.30926					1.18751				1.61495
3	60640425	60653311	3p14.2	9	12887			1.19389		1.36044	2.3564							1.22875						2.7901									1.563			2.30926					1.18751				1.61495
3	60653311	60665452	3p14.2	19	12142			1.19389		1.36044	2.3564							1.22875						2.7901									1.563			2.30926									1.61495
3	60665452	60705180	3p14.2	66	39729						2.3564							1.22875						2.7901									1.563			2.30926									1.61495
3	61568715	61571677	3p14.2	14	2963				2.89615		2.3564													2.7901					4.13133							2.30926									1.61495
3	62162782	62177499	3p14.2	15	14718				2.89615		2.3564													2.7901									3.56817			2.30926									1.61495
3	68728889	68739096	3p14.1	1	10208						2.3564		3.3392											2.33237												2.30926								3.95568	1.61495
3	68739096	68746211	3p14.1	1	7116						2.3564		3.3392									4.48489		2.33237												2.30926								3.95568	1.61495
3	68746211	68747266	3p14.1	10	1056						0.57677		3.3392	0.965941								4.48489		2.33237												2.30926								3.95568	1.61495
3	68747266	68747309	3p14.1	1	44						0.57677		3.3392	1.6637								4.48489		2.33237												2.30926								3.95568	1.61495
3	68747309	68747388	3p14.1	2	80						0.57677			1.6637								4.48489		2.33237												2.30926								3.95568	1.61495
3	68747388	68748085	3p14.1	1	698						0.57677			1.6637								1.62339		2.33237												2.30926								3.95568	1.61495
3	68748085	69038415	3p14.1	372	290331						2.40027			1.6637								1.62339		2.33237												2.30926									1.61495
3	69038415	69050278	3p14.1	14	11864						2.40027			1.6637								1.62339		2.33237												2.30926	1.0126								1.61495
3	69050278	69100336	3p14.1	44	50059						2.40027			1.6637								1.62339		2.33237												2.30926									1.61495
3	69100336	69127357	3p14.1	19	27022						2.40027			1.6637								1.62339		2.33237									0.955428	1.11808		2.30926									1.61495
3	69127357	69129501	3p14.1	3	2145						2.40027			1.6637								1.62339		2.33237										1.11808		2.30926									1.61495
3	69129501	69787629	3p14.1	816	658129						2.40027			1.6637								1.62339		2.33237												2.30926									1.61495
3	69787629	69799876	3p14.1	29	12248						2.40027			1.6637								1.62339		2.33237												2.30926							6.5522		1.61495
3	69799876	69866983	3p14.1 - 3p13	98	67108						2.40027			1.6637								1.62339		2.33237												2.30926									1.61495
3	69866983	69877034	3p13	16	10052						2.40027			1.6637								1.62339		2.33237								0.824167				2.30926									1.61495
3	69877034	75451059	3p13 - 3p12.3	6144	5574026						2.40027			1.6637								1.62339		2.33237												2.30926									1.61495
3	75465147	76292889	3p12.3	493	827743					2.44951	2.40027			1.6637								1.62339		2.33237																					1.61495
3	76292889	80440739	3p12.3 - 3p12.2	3559	4147851					2.44951	2.40027			1.6637								1.62339		2.33237											2.36974										1.61495
3	80440739	80454865	3p12.2	18	14127					2.44951	2.40027			1.6637								1.62339		2.33237											2.36974		0.872092								1.61495
3	80454865	80594348	3p12.2	144	139484					2.44951	2.40027			1.6637								1.62339		2.33237											2.36974										1.61495
3	80594348	80604023	3p12.2	18	9676					2.44951	2.40027			1.6637				0.969014				1.62339		2.33237											2.36974			1.03436							1.61495
3	80604023	84565589	3p12.2 - 3p12.1	2844	3961567					2.44951	2.40027			1.6637				2.31901				1.62339		2.33237											2.36974										1.61495
3	84565589	84583619	3p12.1	15	18031					2.44951	2.40027			1.6637				2.31901				1.62339		2.33237											2.36974								0.581878		1.61495
3	84583619	84698845	3p12.1	94	115227					2.44951	2.40027			1.6637				2.31901				1.62339		2.33237											2.36974										1.61495
3	84698845	84699087	3p12.1	3	243					2.44951	2.40027			1.6637				2.31901				1.62339		2.33237										2.94464	2.36974										1.61495
3	84699087	84699434	3p12.1	1	348					2.44951	2.40027			1.6637				2.31901				1.62339		2.33237						2.57517				2.94464	2.36974										1.61495
3	84699434	84702126	3p12.1	15	2693					2.44951	2.40027			1.6637				2.31901				1.62339		2.33237						2.57517				2.94464	2.36974					4.69289					1.61495
3	84702126	84706674	3p12.1	8	4549					2.44951	2.40027			1.6637				2.31901				1.62339		2.33237						2.57517				2.94464	2.36974										1.61495
3	84706674	86069085	3p12.1	1086	1362412					2.44951	2.40027			1.6637				2.31901				1.62339		2.33237											2.36974										1.61495
3	86069085	86794780	3p12.1	599	725696					2.44951	2.40027			3.56037				2.31901				1.62339		2.33237											2.36974										1.61495
3	86794780	87636058	3p12.1 - 3p11.2	693	841279					2.44951	2.40027			4.54028				2.31901				1.62339		2.33237											2.36974										1.61495
3	87636058	87654406	3p11.2	16	18349					2.44951	2.40027			4.54028				2.31901				1.62339		2.33237								0.818744			2.36974										1.61495
3	87654406	88626387	3p11.2 - 3p11.1	694	971982					2.44951	2.40027			4.54028				2.31901				1.62339		2.33237											2.36974										1.61495
3	88626387	89260153	3p11.1	510	633767					2.44951	2.40027			2.62517				2.31901				1.62339		2.33237											2.36974										1.61495
3	89260153	89267127	3p11.1	12	6975					2.44951	0.642415			2.62517				2.31901				1.62339		2.33237											2.36974										1.61495
3	89267127	89268127	3p11.1	11	1001					2.44951				2.62517				2.31901				1.62339		2.33237											2.36974										1.61495
3	89268127	89268171	3p11.1	1	45		3.58706			2.44951				2.62517				2.31901				1.62339		2.33237											2.36974										1.61495
3	89268171	89270135	3p11.1	19	1965		3.58706			2.44951								2.31901				1.62339		2.33237											2.36974										1.61495
3	89270135	90418303	3p11.1	673	1148169					2.44951				2.81235				2.31901				1.62339		2.33237											2.36974										1.61495
3	90418303	94147968	3p11.1 - 3q11.2	370	3729666					2.44951								2.31901				1.62339		2.33237											2.36974										1.61495
3	94147968	97766504	3q11.2	2596	3618537					2.44951								2.31901				1.62339		2.33237						1.69756					2.36974										1.61495
3	97766504	97780889	3q11.2	29	14386					2.44951								2.31901				1.62339		2.33237						1.69756					2.36974		1.06091								1.61495
3	97780889	98219865	3q11.2	423	438977					2.44951								2.31901				1.62339		2.33237						1.69756					2.36974										1.61495
3	98219865	98235736	3q11.2	18	15872					2.44951		1.23659						2.31901				1.62339		2.33237						1.69756					2.36974										1.61495
3	98235736	98941121	3q11.2 - 3q12.1	587	705386					2.44951		2.32161						2.31901				1.62339		2.33237						1.69756					2.36974										1.61495
3	98941121	98944467	3q12.1	2	3347		0.816305			2.44951		2.32161						2.31901				1.62339		2.33237						1.69756					2.36974										1.61495
3	98944467	98945347	3q12.1	14	881		0.816305			2.44951		2.32161						2.31901				3.29056		2.33237						1.69756					2.36974										1.61495
3	98945347	98949062	3q12.1	15	3716		0.816305			2.44951	0.304482	2.32161						2.31901				3.29056		2.33237						1.69756					2.36974				3.46164						1.61495
3	98949062	98949092	3q12.1	3	31		0.816305			2.44951		2.32161						2.31901				3.29056		2.33237						1.69756					2.36974				3.46164						1.61495
3	98949092	98950345	3q12.1	9	1254		0.816305			2.44951		2.32161						2.31901						2.33237						1.69756					2.36974				3.46164						1.61495
3	98950345	99467625	3q12.1	529	517281					2.44951		2.32161						2.31901						2.33237						1.69756					2.36974										1.61495
3	99467625	100052679	3q12.1 - 3q12.2	375	585055					2.44951								2.31901						2.33237						1.69756					2.36974										1.61495
3	100052679	101199592	3q12.2 - 3q12.3	1019	1146914					2.44951		2.58794						2.31901						2.33237						1.69756					2.36974										1.61495
3	101199592	101457115	3q12.3	141	257524					2.44951		2.58794						2.31901						2.33237						1.69756															1.61495
3	101457115	101500633	3q12.3	17	43519					2.44951		2.58794						2.31901						2.33237						1.69756					2.31045										1.61495
3	101500633	101545207	3q12.3	32	44575					2.44951		2.58794						2.31901						2.33237						1.69756		0.911477			2.31045										1.61495
3	101545207	104375862	3q12.3 - 3q13.11	2391	2830656					2.44951		2.58794						2.31901						2.33237						1.69756					2.31045										1.61495
3	104375862	104386664	3q13.11	13	10803					2.44951		2.58794						2.31901					3.33299	2.33237						1.69756					2.31045										1.61495
3	104386664	105527784	3q13.11	1094	1141121					2.44951		2.58794						2.31901						2.33237						1.69756					2.31045										1.61495
3	105527784	105573330	3q13.11	37	45547					2.44951		2.58794						2.31901						2.33237						1.69756				1.11839	2.31045										1.61495
3	105573330	106331715	3q13.11 - 3q13.12	702	758386					2.44951		2.58794						2.31901						2.33237						1.69756					2.31045										1.61495
3	106331715	106347706	3q13.12	15	15992					2.44951		2.58794						2.31901						2.33237						1.69756					2.31045								5.35815		1.61495
3	106347706	107725624	3q13.12	1256	1377919					2.44951		2.58794						2.31901						2.33237						1.69756					2.31045										1.61495
3	107725624	107728849	3q13.12	4	3226					2.44951		1.3405						2.31901						2.33237						1.69756					2.31045										1.61495
3	107728849	107734630	3q13.12	21	5782					2.44951		1.3405						2.31901						2.33237						1.69756															1.61495
3	107743211	107756609	3q13.12	18	13399					2.44951								2.31901						2.33237						1.69756													7.62241		1.61495
3	107762232	109569237	3q13.12 - 3q13.13	1545	1807006					2.44951		2.80492						2.31901						2.33237						1.69756															1.61495
3	109569237	109794208	3q13.13	169	224972					2.44951		4.39367						2.31901						2.33237						1.69756															1.61495
3	111876930	111887494	3q13.2	10	10565					2.35044		4.13273						2.31901						2.33237						1.69756															1.61495
3	116234621	116250693	3q13.31	31	16073				3.16342	2.35044								2.31901						2.33237						1.69756															1.61495
3	116530983	116538519	3q13.31	29	7537					2.35044								2.31901						2.33237						1.69756												3.68936			1.61495
3	116974261	116995241	3q13.31	18	20981					2.35044								2.31901						2.33237						0.963831															1.61495	3.99062
3	119521016	119533560	3q13.33	26	12545					2.35044								2.31901						2.33237					2.31354				3.49765												1.61495
3	119880311	119892142	3q13.33	18	11832					2.35044								2.31901						2.33237					2.31354				3.33966												1.61495
3	122616756	123734716	3q21.1	1097	1117961					2.35044			2.39964					2.31901						2.33237									2.34558												1.61495
3	123734716	123932602	3q21.1 - 3q21.2	137	197887					2.35044			2.39964					2.31901						2.33237									2.34558												1.61495	1.16809
3	123932602	125721495	3q21.2	1833	1788894					2.35044			2.39964					2.31901						2.33237									2.34558												1.61495
3	125722284	125818786	3q21.2 - 3q21.3	100	96503		1.53797						2.39964					2.31901						2.33237									2.34558												1.61495
3	125818786	125875590	3q21.3	74	56805		1.53797						2.39964					2.31901						2.33237									3.32076												1.61495
3	125875590	127629873	3q21.3	1718	1754284		1.53797						2.39964					2.31901						2.33237									2.69973												1.61495
3	127629873	127682236	3q21.3	61	52364		1.53797			3.30435			2.39964					2.31901						2.33237									2.69973												1.61495
3	127682236	129275325	3q21.3 - 3q22.1	1162	1593090		1.53797						2.39964					2.31901						2.33237									2.69973												1.61495
3	129771222	129789347	3q22.1	17	18126		0.931335						2.39964					2.31901						2.33237									2.69973							4.78943					1.61495
3	129789347	129791570	3q22.1	9	2224		0.931335						2.39964					2.31901						2.33237																4.78943					1.61495
3	133992262	133996587	3q22.2	17	4326					2.3144								2.31901						2.33237								0.926298	2.36729												1.61495
3	135488895	135513209	3q22.2	16	24315					2.3144								2.31901						2.33237								0.911569	2.36729												1.61495
3	135851733	137023145	3q22.3	674	1171413					2.3144				2.64649				2.31901						2.33237									2.36729												1.61495
3	137023145	137025641	3q22.3	4	2497					2.3144		3.31547		2.64649				2.31901						2.33237									2.36729												1.61495
3	137025641	137026595	3q22.3	1	955					2.3144		3.31547		2.64649				2.31901						2.33237									2.36729								3.93173				1.61495
3	137026595	137026897	3q22.3	2	303					2.3144		3.31547		2.64649				2.31901						2.33237						2.62726			2.36729								3.93173				1.61495
3	137026897	137027538	3q22.3	7	642				1.17529	2.3144		3.31547		2.64649				2.31901						2.33237						2.62726			2.36729								3.93173				1.61495
3	137027538	137027962	3q22.3	9	425				1.17529	2.3144		3.31547		2.64649				2.31901	5.47353					2.33237		0.82735				2.62726			2.36729								3.93173				1.61495
3	137027962	137029396	3q22.3	7	1435					2.3144		3.31547		2.64649				2.31901	5.47353					2.33237		0.82735				2.62726			2.36729								3.93173				1.61495
3	137029396	137030836	3q22.3	2	1441					2.3144		3.31547		2.64649				2.31901	5.47353					2.33237		0.82735				2.62726			2.36729												1.61495
3	137030836	137030943	3q22.3	6	108					2.3144		3.31547		2.64649				2.31901						2.33237						2.62726			2.36729												1.61495
3	137030943	137055500	3q22.3	37	24558					2.3144		3.31547		2.64649				2.31901						2.33237									2.36729												1.61495
3	137055500	137367927	3q22.3	238	312428					2.3144				2.64649				2.31901						2.33237									2.36729												1.61495
3	137367927	137387694	3q22.3	16	19768					2.3144				2.64649				2.31901						2.33237								0.721517	2.36729												1.61495
3	137387694	137706409	3q22.3	277	318716					2.3144				2.64649				2.31901						2.33237									2.36729												1.61495
3	140477818	141291863	3q23	655	814046							2.31115		2.64649				2.31901						2.3579																					1.61495	2.47348
3	141291863	141426392	3q23	129	134530							2.31115		2.64649				2.31901						2.3579									2.32678												1.61495	2.47348
3	141426392	141446317	3q23	26	19926							2.31115		2.64649				2.31901						2.3579						1.07499			2.32678												1.61495	2.47348
3	141446317	141858530	3q23	321	412214							2.31115		2.64649				2.31901						2.3579									2.32678												1.61495	2.47348
3	141858530	142613007	3q23	470	754478							2.31115		2.64649				2.31901						2.3579																					1.61495	2.47348
3	142613007	142617948	3q23	23	4942							2.31115		2.64649				2.31901						2.3579																3.89282					1.61495	2.47348
3	142617948	142936437	3q23 - 3q24	409	318490							2.31115		2.64649				2.31901						2.3579																					1.61495	2.47348
3	142936437	142955340	3q24	18	18904							2.31115		2.64649				2.31901						2.3579								0.867872													1.61495	2.47348
3	142955340	143926725	3q24	1054	971386							2.31115		2.64649				2.31901						2.3579																					1.61495	2.47348
3	143926725	146978180	3q24	2850	3051456					2.64142		2.31115		2.64649				2.31901						2.3579																					1.61495	2.47348
3	146978180	148966828	3q24 - 3q25.1	1779	1988649					2.64142		2.31115		2.64649				2.31901						2.3579			2.47338																		1.61495	2.47348
3	148966828	148972478	3q25.1	14	5651					2.64142		2.31115		1.37259				2.31901						2.3579			2.47338																		1.61495	2.47348
3	148972478	149083060	3q25.1	129	110583					2.64142		2.31115		2.67844				2.31901						2.3579			2.47338																		1.61495	2.47348
3	149083060	149084010	3q25.1	1	951				3.60681	2.64142		2.31115		2.67844				2.31901						2.3579			2.47338																		1.61495	2.47348
3	149084010	149124252	3q25.1	44	40243				3.60681	4.21838		2.31115		2.67844				2.31901						2.3579			2.47338																		1.61495	2.47348
3	149124252	149127337	3q25.1	3	3086					4.21838		2.31115		2.67844				2.31901						2.3579			2.47338																		1.61495	2.47348
3	149127337	151391444	3q25.1	2130	2264108					2.49048		2.31115		2.67844				2.31901						2.3579			2.47338																		1.61495	2.47348
3	151391444	151398305	3q25.1	25	6862					2.49048		2.31115		2.67844				2.31901	0.809757					2.3579			2.47338																		1.61495	2.47348
3	151398305	151905171	3q25.1	494	506867					2.49048		2.31115		2.67844				2.31901						2.3579			2.47338																		1.61495	2.47348
3	151905171	151915593	3q25.1	10	10423					2.49048		2.31115		2.67844				2.31901						2.3579			2.47338						0.90445												1.61495	2.47348
3	151915593	151923843	3q25.1	15	8251			1.12645		2.49048		2.31115		2.67844				2.31901						2.3579			2.47338						0.90445												1.61495	2.47348
3	151923843	151937205	3q25.1	8	13363			1.12645		2.49048		2.31115		2.67844				2.31901						2.3579			2.47338						1.41391												1.61495	2.47348
3	151937205	152106779	3q25.1 - 3q25.2	128	169575					2.49048		2.31115		2.67844				2.31901						2.3579			2.47338						1.41391												1.61495	2.47348
3	152106779	152344960	3q25.2	227	238182					2.49048		2.31115		2.67844				2.31901						2.3579			2.47338																		1.61495	2.47348
3	152344960	152347965	3q25.2	10	3006					2.49048		2.31115		2.67844				2.31901		3.3992				2.3579			2.47338								3.52943										1.61495	2.47348
3	152347965	152350584	3q25.2	13	2620					2.49048		2.31115		2.67844			3.68552	2.31901		3.3992				2.3579			2.47338								3.52943										1.61495	2.47348
3	152350584	152351020	3q25.2	6	437					2.49048		2.31115		2.67844				2.31901		3.3992				2.3579			2.47338								3.52943										1.61495	2.47348
3	152351020	153401033	3q25.2	932	1050014					2.49048		2.31115		2.67844				2.31901						2.3579			2.47338																		1.61495	2.47348
3	153401033	155394125	3q25.2 - 3q25.31	1652	1993093					2.49048		2.31115		2.67844				2.31901						2.3579			2.47338																			2.47348
3	155394125	155403356	3q25.31	18	9232					2.49048		2.31115		2.67844				2.31901						2.3579			2.47338					0.867965														2.47348
3	155403356	156190469	3q25.31	677	787114					2.49048		2.31115		2.67844				2.31901						2.3579			2.47338																			2.47348
3	156190469	156204877	3q25.31	26	14409					2.49048		2.31115		2.67844				2.31901						2.3579			2.47338			1.01822																2.47348
3	156204877	156811192	3q25.31	575	606316					2.49048		2.31115		2.67844				2.31901						2.3579			2.47338																			2.47348
3	156811192	156832994	3q25.31	26	21803					2.49048		1.16167		2.67844				2.31901						2.3579			2.47338																			2.47348
3	156832994	156864439	3q25.31	32	31446					2.49048		2.43061		2.67844				2.31901						2.3579			2.47338																			2.47348
3	156864439	156916681	3q25.31	24	52243					2.49048		2.43061		2.67844				2.31901						2.3579			2.47338
3	156916681	157092524	3q25.31 - 3q25.32	173	175844					2.49048		2.43061		2.67844				2.31901						2.3579			2.47338																			2.50638
3	157092524	157107148	3q25.32	15	14625					2.49048		2.43061		2.67844				2.31901						2.3579			2.47338				4.88489															2.50638
3	157107148	158443548	3q25.32	1139	1336401					2.49048		2.43061		2.67844				2.31901						2.3579			2.47338																			2.50638
3	158443548	158488934	3q25.32	34	45387					2.49048		2.43061		2.67844				2.31901						2.3579			2.47338						3.00621													2.50638
3	158488934	159332283	3q25.32 - 3q25.33	835	843350					2.49048		2.43061		2.67844				2.31901						2.3579			2.47338																			2.50638
3	159332283	159447768	3q25.33	83	115486					2.49048		2.43061		2.67844				2.31901						2.3579			2.47338
3	159447768	159724942	3q25.33	267	277175					2.49048		2.43061		2.67844				2.31901						2.3579			2.47338																			2.49893
3	159724942	159793857	3q25.33	69	68916					2.49048		2.43061		2.67844				2.31901						2.3579			2.47338						2.92896													2.49893
3	159793857	160755992	3q25.33 - 3q26.1	774	962136					2.49048		2.43061		2.67844				2.31901						2.3579			2.47338																			2.49893
3	160755992	161390034	3q26.1	534	634043					2.49048		2.43061		2.67844				2.31901						2.3579			2.47338					2.75137														2.49893
3	161390034	162187386	3q26.1	839	797353					2.49048		2.43061		2.67844			2.63999	2.31901						2.3579			2.47338					2.75137														2.49893
3	162187386	162191944	3q26.1	2	4559					2.49048	7.13487	2.43061		2.67844			2.63999	2.31901						2.3579			2.47338					2.75137														2.49893
3	162191944	162207844	3q26.1	9	15901					2.49048	7.13487	2.43061		2.67844			2.63999	2.31901						2.3579			2.47338					2.75137											9.53671			2.49893
3	162207844	162208085	3q26.1	1	242					2.49048	2.35371	2.43061		2.67844			2.63999	2.31901						2.3579			2.47338					2.75137											9.53671			2.49893
3	162208085	162510462	3q26.1	301	302378					2.49048	2.35371	2.43061		2.67844			2.63999	2.31901						2.3579			2.47338					2.75137											2.35143			2.49893
3	162510462	162512698	3q26.1	1	2237					2.49048	2.35371	2.43061		2.67844			2.63999	2.31901						2.3579			2.47338					2.75137								3.63992			2.35143			2.49893
3	162512698	162513120	3q26.1	2	423					2.49048	2.35371	2.43061					2.63999	2.31901						2.3579			2.47338					2.75137								3.63992			2.35143			2.49893
3	162513120	162592240	3q26.1	44	79121					2.49048	0.931716	2.43061					2.63999	2.31901						2.3579			2.47338					2.75137								3.63992			2.35143			2.49893
3	162592240	162610485	3q26.1	13	18246					2.49048	0.931716	2.43061					2.63999	2.31901						2.3579			2.47338					2.75137											2.35143			2.49893
3	162610485	162626283	3q26.1	11	15799					2.49048	0.931716	2.43061					2.63999	2.31901						2.3579			2.47338					2.75137											6.24136			2.49893
3	162626283	162628628	3q26.1	3	2346					4.26142	0.931716	2.43061					2.63999	2.31901						2.3579			2.47338					2.75137														2.49893
3	162628628	162628739	3q26.1	2	112					4.26142		2.43061					2.63999	2.31901						2.3579			2.47338					2.75137														2.49893
3	162628739	162632305	3q26.1	15	3567					4.26142		2.43061		2.68819			2.63999	2.31901						2.3579			2.47338					2.75137														2.49893
3	162632305	163653381	3q26.1	773	1021077					2.72209		2.43061		2.68819			2.63999	2.31901						2.3579			2.47338					2.75137														2.49893
3	163653381	163658944	3q26.1	9	5564					2.72209		2.43061		2.68819			2.63999	2.31901						2.3579			2.47338					2.75137									4.17269					2.49893
3	163658944	163658954	3q26.1	6	11					2.72209		2.43061	3.70691	2.68819			2.63999	2.31901						2.3579			2.47338					2.75137									4.17269					2.49893
3	163658954	163660686	3q26.1	8	1733		1.20001			2.72209		2.43061	3.70691	2.68819			2.63999	2.31901						2.3579			2.47338					2.75137									4.17269					2.49893
3	163660686	163662786	3q26.1	7	2101		1.20001			2.72209		2.43061	3.70691	2.68819			2.63999	2.31901						2.3579			2.47338					2.75137														2.49893
3	163662786	163671093	3q26.1	4	8308		1.20001			2.72209		2.43061		2.68819			2.63999	2.31901						2.3579			2.47338					2.75137														2.49893
3	163671093	165594848	3q26.1	1525	1923756					2.72209		2.43061		2.68819			2.63999	2.31901						2.3579			2.47338					2.75137														2.49893
3	165594848	165614239	3q26.1	13	19392					2.72209		2.43061		2.68819			2.63999	2.31901						2.3579			2.47338																			2.49893
3	165614239	168174044	3q26.1 - 3q26.2	1947	2559806					2.72209		2.43061		2.68819			2.63999	2.31901						2.3579			2.47338					2.91485														2.49893
3	168174044	168191674	3q26.2	14	17631					2.72209		2.43061		2.68819			2.63999	2.31901						2.3579			2.47338																			2.49893
3	168191674	168748145	3q26.2	483	556472					2.72209		2.43061		2.68819			2.63999	2.31901						2.3579			2.47338					2.68951														2.49893
3	168748145	168790740	3q26.2	46	42596					2.72209		2.43061		2.68819			2.63999	2.31901						2.3579			2.47338					2.68951				4.31061										2.49893
3	168790740	168798919	3q26.2	8	8180					2.72209		2.43061		2.68819			2.63999	2.31901						3.23002			2.47338					2.68951				4.31061										2.49893
3	168798919	169044402	3q26.2	295	245484					3.41954		2.43061		2.68819			2.63999	2.31901						3.23002			2.47338					2.68951				4.31061										2.49893
3	169044402	169099610	3q26.2	43	55209				3.13202	3.41954		2.43061		2.68819			2.63999	2.31901						3.23002			2.47338					2.68951				4.31061										2.49893
3	169099610	169106891	3q26.2	21	7282				3.13202	3.41954		2.43061		2.68819			2.63999	2.31901						3.23002			4.23388					2.68951				4.31061										2.49893
3	169106891	169120210	3q26.2	23	13320					3.41954		2.43061		2.68819			2.63999	2.31901						3.23002			2.40893					2.68951				4.31061										2.49893
3	169120210	169223435	3q26.2	125	103226					3.41954		2.43061		2.68819			2.63999	2.31901						2.34478			2.40893					2.68951				4.31061										2.49893
3	169223435	169240134	3q26.2	27	16700					2.46992		2.43061		2.68819			2.63999	2.31901						2.34478			2.40893					2.68951				4.31061										2.49893
3	169240134	171831157	3q26.2 - 3q26.31	2365	2591024					2.46992		2.43061		2.68819			2.63999	2.31901						2.34478			2.40893					2.68951				2.82088										2.49893
3	171831157	172037362	3q26.31	216	206206					2.46992		2.43061		2.68819			2.63999	2.31901						2.34478			2.40893					2.68951														2.49893
3	172037362	172074288	3q26.31	40	36927					2.46992		2.43061		2.68819			2.63999	2.31901						2.34478			2.40893					2.68951	3.01493													2.49893
3	172074288	174341519	3q26.31	2302	2267232					2.46992		2.43061		2.68819			2.63999	2.31901						2.34478			2.40893					2.68951														2.49893
3	174341519	174377722	3q26.31	31	36204					2.46992		1.1168		2.68819			2.63999	2.31901						2.34478			2.40893					2.68951														2.49893
3	174377722	174519107	3q26.31	155	141386					2.46992		2.59692		2.68819			2.63999	2.31901						2.34478			2.40893					2.68951														2.49893
3	174519107	174558081	3q26.31	24	38975		3.48735			2.46992		2.59692		2.68819			2.63999	2.31901						2.34478			2.40893					2.68951														2.49893
3	174558081	174861226	3q26.31	313	303146					2.46992		2.59692		2.68819			2.63999	2.31901						2.34478			2.40893					2.68951														2.49893
3	174861226	174893879	3q26.31	32	32654					2.46992		2.59692		2.68819			2.63999	2.31901						2.34478			2.40893					2.68951												1.06675		2.49893
3	174893879	174942598	3q26.31	66	48720					2.46992		2.59692		2.68819			2.63999	2.31901						2.34478			2.40893					2.68951														2.49893
3	174942598	174944941	3q26.31	11	2344					2.46992		2.59692		2.68819			2.63999	2.31901						2.34478			2.40893					2.68951											5.23157			2.49893
3	174944941	174945027	3q26.31	3	87					2.46992		2.59692		2.68819			2.63999	2.31901				3.32816		2.34478			2.40893					2.68951											5.23157			2.49893
3	174945027	174945919	3q26.31	10	893					2.46992		2.59692		2.68819			2.63999	2.31901				3.32816		2.34478			2.40893					2.68951														2.49893
3	174945919	176685753	3q26.31 - 3q26.32	1718	1739835					2.46992		2.59692		2.68819			2.63999	2.31901						2.34478			2.40893					2.68951														2.49893
3	176685753	176704585	3q26.32	48	18833					2.46992		2.59692		2.68819			2.63999	2.31901						2.34478			2.40893					2.68951	2.86049													2.49893
3	176704585	176708791	3q26.32	11	4207					2.46992		2.59692		2.68819			2.63999	2.31901						2.34478			2.40893					2.68951														2.49893
3	176708791	176718356	3q26.32	19	9566					2.46992		2.59692		2.68819			2.63999	2.31901						2.34478			2.40893					2.68951											5.72617			2.49893
3	176718356	176743788	3q26.32	19	25433					2.46992		2.59692		2.68819			2.63999	2.31901						2.34478			2.40893					2.68951														2.49893
3	176743788	176863145	3q26.32	72	119358					2.46992				2.68819			2.63999	2.31901						2.34478			2.40893					2.68951														2.49893
3	176863145	176910085	3q26.32	37	46941					2.46992		2.33376		2.68819			2.63999	2.31901						2.34478			2.40893					2.68951														2.49893
3	176910085	177111931	3q26.32	106	201847					2.46992		2.33376		2.68819			2.63999	2.31901						2.34478			2.40893					2.68951
3	177111931	178876618	3q26.32	1595	1764688					2.46992		2.33376		2.68819			2.63999	2.31901						2.34478			2.40893					2.68951														2.60352
3	178876618	178877329	3q26.32	11	712					2.46992		2.33376		2.68819			2.63999	2.31901						2.34478	1.10304		2.40893					2.68951														2.60352
3	178877329	178887217	3q26.32	60	9889					2.46992		2.33376		2.68819			2.63999	2.31901						2.34478			2.40893					2.68951														2.60352
3	178887217	178892296	3q26.32	15	5080					2.46992	0.581608	2.33376		2.68819			2.63999	2.31901						2.34478			2.40893					2.68951														2.60352
3	178892296	178951613	3q26.32	102	59318					2.46992		2.33376		2.68819			2.63999	2.31901						2.34478			2.40893					2.68951														2.60352
3	178951613	178952142	3q26.32	13	530					2.46992		2.33376		2.68819			2.63999	2.31901						2.34478			2.40893					2.68951											8.39977			2.60352
3	178952142	180232364	3q26.32 - 3q26.33	1099	1280223					2.46992		2.33376		2.68819			2.63999	2.31901						2.34478			2.40893					2.68951														2.60352
3	180232364	180267263	3q26.33	16	34900					2.46992				2.68819			2.63999	2.31901						2.34478			2.40893					2.68951														2.60352
3	180267263	181025066	3q26.33	478	757804					2.46992		2.30078		2.68819			2.63999	2.31901						2.34478			2.40893					2.68951														2.60352
3	181025066	181388354	3q26.33	236	363289					2.46992		2.30078		2.68819			2.63999	2.31901						2.34478			2.40893					2.68951												2.72755		2.60352
3	181388354	181607295	3q26.33	171	218942					2.46992		2.30078		2.68819			2.63999	2.31901						2.34478			2.40893					2.68951	2.81772											2.72755		2.60352
3	181607295	182657997	3q26.33	859	1050703					2.46992		2.30078		2.68819			2.63999	2.31901						2.34478			2.40893					2.68951												2.72755		2.60352
3	182657997	182958554	3q26.33 - 3q27.1	259	300558					2.46992		2.30078		2.68819			2.63999	2.31901						2.34478			2.40893					2.68951	2.35575											2.72755		2.60352
3	182958554	182995768	3q27.1	34	37215					2.46992		2.30078		2.68819			2.63999	2.31901						2.34478			2.40893					2.68951	2.35575											2.72755		4.96552
3	182995768	183233333	3q27.1	256	237566					2.46992		2.30078		2.68819			2.63999	2.31901						2.34478			2.40893					2.68951	2.35575											2.72755		2.77582
3	183233333	183493536	3q27.1	203	260204					2.46992				2.68819			2.63999	2.31901						2.34478			2.40893					2.68951	2.35575											2.72755		2.77582
3	183493536	183495548	3q27.1	3	2013					2.46992			2.51739	2.68819			2.63999	2.31901						2.34478			2.40893					2.68951	2.35575											2.72755		2.77582
3	183495548	183816955	3q27.1	240	321408					2.46992			2.51739	2.68819			2.63999	2.31901						2.34478			2.40893					2.68951												2.72755		2.77582
3	183816955	183830397	3q27.1	16	13443					2.46992			2.51739				2.63999	2.31901						2.34478			2.40893					2.68951												2.72755		2.77582
3	183830397	184252286	3q27.1	312	421890					2.46992			2.51739	2.62783			2.63999	2.31901						2.34478			2.40893					2.68951												2.72755		2.77582
3	184252286	184293103	3q27.1	26	40818					2.46992			2.51739	2.62783			2.63999	2.31901						2.34478			2.40893					2.68951	4.17648											2.72755		2.77582
3	184293103	184383300	3q27.1	73	90198					2.46992			2.51739	2.62783			2.63999	2.31901						2.34478			2.40893					2.68951	2.45629											2.72755		2.77582
3	184383300	184521650	3q27.1 - 3q27.2	138	138351					2.46992			2.51739	2.62783			2.63999	2.31901						2.34478			2.40893					2.68951	2.45629													2.77582
3	184521650	185219429	3q27.2	522	697780					2.46992				2.62783			2.63999	2.31901						2.34478			2.40893					2.68951	2.45629													2.77582
3	185219429	185244242	3q27.2	22	24814					2.46992				2.62783			2.63999	2.31901						2.34478			2.40893						2.45629													2.77582
3	185244242	185409724	3q27.2	83	165483					2.46992				2.62783			2.63999	2.31901						2.34478			2.40893					2.52883	2.45629													2.77582
3	185409724	185767356	3q27.2	284	357633					2.46992				2.62783			2.63999	2.31901						2.34478			2.40893					2.52883	2.45629											3.78093		2.77582
3	185767356	185771389	3q27.2	11	4034		3.50421			2.46992				2.62783			2.63999	2.31901						2.34478			2.40893					2.52883	2.45629											3.78093		2.77582
3	185771389	185795594	3q27.2	49	24206					2.46992				2.62783			2.63999	2.31901						2.34478			2.40893					2.52883	2.45629											3.78093		2.77582
3	185795594	185802657	3q27.2	15	7064					2.46992				2.62783			2.63999	2.31901						2.34478			2.40893					2.52883	2.45629									3.17637		3.78093		2.77582
3	185802657	186264227	3q27.2 - 3q27.3	608	461571					2.46992				2.62783			2.63999	2.31901						2.34478			2.40893					2.52883	2.45629											3.78093		2.77582
3	186264227	186307607	3q27.3	31	43381					2.46992				2.62783			2.63999	2.31901						2.34478			2.40893					2.52883												3.78093		2.77582
3	186307607	186334644	3q27.3	27	27038					2.46992				2.62783			2.63999	2.31901						2.34478			2.40893					2.52883	2.51786											3.78093		2.77582
3	186334644	186497701	3q27.3	236	163058					2.46992				2.62783			2.63999	2.31901						2.34478			2.40893					2.52883	2.51786											1.64272		2.77582
3	186497701	186598187	3q27.3	93	100487					2.46992				2.62783			2.63999	2.31901						2.34478			2.40893					2.52883												1.64272		2.77582
3	186598187	186695828	3q27.3	138	97642					1.67321				2.62783			2.63999	2.31901						2.34478			2.40893					2.52883												1.64272		2.77582
3	186695828	186710941	3q27.3	17	15114		1.03255			1.67321				2.62783			2.63999	2.31901						2.34478			2.40893					2.52883												1.64272		2.77582
3	186710941	186712469	3q27.3	11	1529					1.67321				2.62783			2.63999	2.31901						2.34478			2.40893					2.52883												1.64272		2.77582
3	186712469	186728448	3q27.3	18	15980					1.67321				2.62783			2.63999	2.31901						2.34478			2.40893					2.52883		0.998488										1.64272		2.77582
3	186728448	186745467	3q27.3	18	17020					1.67321				2.62783			2.63999	2.31901						2.34478			2.40893					2.52883												1.64272		2.77582
3	186745467	186772018	3q27.3	26	26552					2.5473				2.62783			2.63999	2.31901						2.34478			2.40893					2.52883												1.64272		2.77582
3	186772018	187048629	3q27.3	327	276612					2.5473				2.62783			2.63999	2.31901						2.34478			2.40893					2.52883												4.06714		2.77582
3	187048629	187257440	3q27.3	272	208812					2.5473				2.62783			2.63999	2.31901						2.34478			2.40893					2.52883														2.77582
3	187257440	187578511	3q27.3	376	321072					2.5473				2.62783			2.63999	2.31901						2.34478			2.40893					2.52883													1.53716	2.77582
3	187578511	187596542	3q27.3	39	18032					2.5473				2.62783			2.63999	2.31901						2.34478			2.40893					2.52883		3.28824											1.53716	2.77582
3	187596542	188353101	3q27.3 - 3q28	917	756560					2.5473				2.62783			2.63999	2.31901						2.34478			2.40893					2.52883													1.53716	2.77582
3	188353101	188375518	3q28	17	22418					2.5473				2.62783			2.63999	2.31901						2.34478			2.40893					1.01773													1.53716	2.77582
3	188375518	188939047	3q28	589	563530					2.5473				2.62783			2.63999	2.31901						2.34478			2.40893					2.4762													1.53716	2.77582
3	188939047	188956068	3q28	20	17022					2.5473				2.62783			2.63999	2.31901						2.34478			2.40893					1.09241													1.53716	2.77582
3	188956068	189998574	3q28	1263	1042507					2.5473				2.62783			2.63999	2.31901						2.34478			2.40893					2.55592													1.53716	2.77582
3	189998574	190007230	3q28	7	8657					2.5473				2.62783			2.63999	2.31901						2.34478			2.40893					2.55592														2.77582
3	190007230	190019170	3q28	12	11941					2.5473				2.62783			2.63999	2.31901						2.34478			2.40893					2.55592													2.35733	2.77582
3	190019170	190032367	3q28	30	13198					4.64386				2.62783			2.63999	2.31901						2.34478			2.40893					2.55592													2.35733	2.77582
3	190032367	192608495	3q28 - 3q29	2718	2576129					2.6465				2.62783			2.63999	2.31901						2.34478			2.40893					2.55592													2.35733	2.77582
3	192608495	192611173	3q29	16	2679									2.62783			2.63999	2.31901						2.34478			2.40893					2.55592													2.35733	2.77582
3	192611173	192876324	3q29	250	265152					2.57026				2.62783			2.63999	2.31901						2.34478			2.40893					2.55592													2.35733	2.77582
3	192876324	192878913	3q29	6	2590					2.57026				2.62783			2.63999	2.31901						2.34478			2.40893			2.56467		2.55592								5.2568					2.35733	2.77582
3	192878913	192879739	3q29	1	827					2.57026				2.62783			2.63999	2.31901						2.34478			4.33226			2.56467		2.55592				0.80034				5.2568					2.35733	2.77582
3	192879739	192882895	3q29	13	3157		0.646318			2.57026				2.62783			2.63999	2.31901						2.34478			4.33226			2.56467		2.55592				0.80034				5.2568					2.35733	2.77582
3	192882895	192884986	3q29	2	2092		0.646318			2.57026				2.62783			2.63999	2.31901						2.34478			4.33226					2.55592				0.80034				5.2568					2.35733	2.77582
3	192884986	192887245	3q29	15	2260		1.69429			2.57026				2.62783			2.63999	2.31901						2.34478								2.55592								5.2568					2.35733	2.77582
3	192887245	193410840	3q29	452	523596		1.69429			2.57026				2.62783			2.63999	2.31901						2.34478								2.55592													2.35733	2.77582
3	193410840	193445859	3q29	63	35020		1.69429							2.62783			2.63999	2.31901						2.34478								2.55592													2.35733	2.77582
3	193445859	194000520	3q29	575	554662		1.69429							2.62783			2.63999	2.31901						2.34478								2.55592	2.60947												2.35733	2.77582
3	194000520	194024518	3q29	16	23999		1.69429							2.62783			2.63999	2.31901						2.34478								1.06595	2.60947												2.35733	2.77582
3	194024518	194121957	3q29	113	97440		1.69429							2.62783			2.63999	2.31901						2.34478								2.52493	2.60947												2.35733	2.77582
3	194121957	194210488	3q29	58	88532		1.69429							2.62783			2.63999	2.31901						2.34478								2.52493													2.35733	2.77582
3	194210488	194996787	3q29	828	786300		1.69429							2.62783			2.63999	2.31901						2.34478								2.52493	2.62372												2.35733	2.77582
3	194996787	195254501	3q29	101	257715		1.69429							2.62783			2.63999	2.31901						2.34478								2.52493													2.35733	2.77582
3	195254501	197042712	3q29	1099	1788212		1.69429							2.62783				2.31901						2.34478								2.52493													2.35733	2.77582
3	197042712	197278817	3q29	212	236106		1.69429							2.62783				2.31901						2.34478								2.52493	2.95706												2.35733	2.77582
3	197278817	197833492	3q29	335	554676		1.69429							2.62783				2.31901						2.34478								2.52493													2.35733	2.77582
3	197833492	197896119	3q29	47	62628		1.69429							2.62783				2.31901						2.34478								2.52493								3.14912					2.35733	2.77582
4	12281	60423	4p16.3	56	48143	1.41142				1.6822	2.36476	1.60554																	2.34581							2.63186				1.61723		2.31681
4	60423	67770	4p16.3	10	7348	1.41142				1.6822	2.36476	1.60554																	2.34581							2.63186				1.61723		2.31681		2.3432
4	67770	79212	4p16.3	21	11443	1.41142				1.6822	2.36476	1.60554																	2.34581							2.63186				1.61723		1.55745		2.3432
4	79212	304564	4p16.3	144	225353	1.41142				1.6822	2.36476	1.60554																	2.34581											1.61723		1.55745		2.3432
4	304564	1795617	4p16.3	750	1491054	1.41142				1.6822	2.36476	1.60554	2.50448																2.34581											1.61723		1.55745		2.3432
4	1795617	1818219	4p16.3	14	22603	1.41142				1.6822	2.36476	1.60554	2.50448																2.34581				5.167							1.61723		1.55745		2.3432
4	1818219	4167065	4p16.3	1532	2348847	1.41142				1.6822	2.36476	1.60554	2.50448																2.34581											1.61723		1.55745		2.3432
4	4167065	4192656	4p16.3	26	25592	1.41142				1.6822	2.36476	1.60554	2.50448																2.34581											1.61723		1.55745		2.3432	3.32627
4	4192656	4559016	4p16.3 - 4p16.2	444	366361	1.41142				1.6822	2.36476	1.60554	2.50448																2.34581											1.61723		1.55745		2.3432
4	4559016	5750544	4p16.2	1675	1191529	1.41142				1.6822	2.36476	1.60554	2.50448																2.34581				2.44361							1.61723		1.55745		2.3432
4	5750544	7017000	4p16.2 - 4p16.1	1529	1266457	1.41142				1.6822	2.36476	1.60554	2.50448																2.34581				2.92058							1.61723		1.55745		2.3432
4	7017000	7030768	4p16.1	22	13769	1.41142				1.6822	2.36476	1.60554	2.50448																5.06052				2.92058							1.61723		1.55745		2.3432
4	7030768	8706645	4p16.1	1991	1675878	1.41142				1.6822	2.36476	1.60554	2.50448																2.75885				2.92058							1.61723		1.55745		2.3432
4	8706645	8723397	4p16.1	11	16753	1.41142				1.6822	2.36476	1.60554	2.50448																											1.61723		1.55745		2.3432
4	8723397	9417677	4p16.1	57	694281	1.41142				1.6822	2.36476	1.60554																												1.61723				2.3432
4	9417677	9437008	4p16.1	22	19332	1.41142				1.6822	2.36476	1.60554																		2.64476										1.61723				2.3432
4	9437008	9454450	4p16.1	14	17443	1.41142				1.6822	2.36476	1.60554																												1.61723				2.3432
4	9459103	9482716	4p16.1	11	23614	1.41142				1.6822	0.813582	1.60554																												1.61723				2.3432
4	9497069	10210342	4p16.1	864	713274	1.41142				1.6822	2.35817	1.60554																												1.61723				2.3432
4	10210342	10212275	4p16.1	2	1934	2.45755				1.6822	2.35817	1.60554										2.92689																		1.61723				2.3432
4	10212275	10229469	4p16.1	16	17195	2.45755				1.6822	0.383128	1.60554										2.92689																		1.61723				2.3432
4	10229469	10231075	4p16.1	11	1607	2.45755				1.6822	0.383128	1.60554					3.53489					2.92689																		1.61723				2.3432
4	10231075	10231373	4p16.1	2	299	2.45755				1.6822	0.383128	1.60554										2.92689																		1.61723				2.3432
4	10231373	10232856	4p16.1	1	1484	2.45755				1.6822	0.383128	1.60554																												1.61723				2.3432
4	10395736	10402732	4p16.1	16	6997	1.6513				1.6822	2.42858	1.60554																												1.61723						4.04882
4	10925705	10941268	4p16.1	24	15564	1.6513				1.6822	2.42858	1.60554																				0.54161								1.61723
4	16045414	16057128	4p15.32	19	11715	1.6513					2.42858	1.67233																				0.771109	2.3604							1.61723
4	34793083	34802478	4p15.1	9	9396	1.6513					1.09457	0.787727								3.55736																				1.61723			4.0942
4	55111660	55118158	4q12	6	6499	1.6513					2.34539		2.95496						8.99937																					5.87965	3.59632
4	64704724	64705341	4q13.1	6	618	1.6513	2.34759				2.46518																			1.13311							1.11282						4.61078
4	64705341	64707785	4q13.1	11	2445	1.6513	2.34759				2.46518	3.9787																		1.13311							1.11282						4.61078			3.74875
4	64707785	64708168	4q13.1	2	384	1.6513	2.34759				2.46518	3.9787																		1.13311							1.11282						4.61078
4	115174511	115175333	4q26	2	823		2.35877				5.1122	0.927647			1.13909															2.89843						0.70433				3.90836			0.624121	3.74279
4	115175333	115175463	4q26	6	131		2.35877				5.1122	0.927647			1.13909							3.16678								2.89843						0.70433				3.90836			0.624121	3.74279
4	115175463	115179465	4q26	9	4003		2.35877				5.1122	0.927647			1.13909							3.16678								2.89843						0.70433				3.90836				3.74279
4	115179465	115181942	4q26	9	2478		2.35877				5.1122	0.927647			1.13909							1.68654								2.89843						0.70433				3.90836				3.74279
4	130083306	130117912	4q28.2	27	34607		2.35877				2.39447										1.65958	1.68654							0.90515				1.62077
4	131163637	131166955	4q28.3	10	3319		1.57416				2.39447										1.65958	1.68654											1.62077							4.41113
4	132394698	132414280	4q28.3	18	19583		2.34518				2.39447	3.57569									1.65958	1.68654											1.62077
4	138183124	138183576	4q28.3	9	453		2.34518				2.39447										1.65958	1.68654											1.62077	2.88171
4	138183576	138186632	4q28.3	13	3057		2.34518				2.39447										1.65958	1.68654											1.62077	2.88171												3.36477
4	138186632	138188709	4q28.3	2	2078		2.34518														1.65958	1.68654											1.62077	2.88171												3.36477
4	138845242	139921750	4q28.3 - 4q31.1	1148	1076509		2.34518				2.34327										1.65958	1.68654											1.62077									2.82203
4	139955896	139997391	4q31.1	47	41496		2.34518				2.34327										1.65958	1.68654											1.67134									2.82203
4	139997391	140006181	4q31.1	10	8791	3.99025	2.34518				2.34327										1.65958	1.68654											1.67134									2.82203
4	140006181	142188684	4q31.1 - 4q31.21	2186	2182504		2.34518				2.34327										1.65958	1.68654											1.67134									2.82203
4	142188684	142718049	4q31.21	412	529366		2.34518				2.34327										1.65958	1.68654											1.67134									3.83996
4	143788257	143796638	4q31.21	16	8382		2.34518				2.34327										1.65958	1.68654								2.81371			1.67134
4	143800679	143804099	4q31.21	12	3421		2.34098	3.18095			2.34327										1.65958	1.68654											1.67134
4	143979519	144568232	4q31.21	484	588714		2.34098				2.34327										1.65958	1.68654											1.67134									3.4163
4	145476564	145491644	4q31.21	25	15081		2.34098				2.34327										1.65958	1.68654											1.67134							0.646045
4	147010443	148552756	4q31.22 - 4q31.23	1403	1542314		2.34098				2.34327										1.65958	1.68654											1.67134									2.78084
4	151174158	151178598	4q31.3	9	4441		1.30458				2.34327										1.65958	1.68654											2.99505												3.95735
4	154058233	154073404	4q31.3	18	15172		1.5017				2.36307										1.65958	1.68654											1.63672													3.56119
4	155102446	156877205	4q31.3 - 4q32.1	1821	1774760		1.5017				2.36307										1.65958	1.68654											1.63672									2.31786
4	156879047	156880034	4q32.1	12	988		1.5017				2.36307										1.65958	1.68654											1.63672									1.03316
4	156880243	156952277	4q32.1	103	72035		1.5017				2.36307										1.65958	1.68654											1.63672									2.47258
4	156952277	156968831	4q32.1	14	16555		1.5017				2.36307		3.08087								1.65958	1.68654											1.63672									2.47258
4	156968831	158351470	4q32.1	1241	1382640		1.5017				2.36307										1.65958	1.68654											1.63672									2.47258
4	158351470	159813298	4q32.1	1234	1461829		2.38821				2.36307										1.65958	1.68654											1.63672									2.47258
4	159813298	159836415	4q32.1	18	23118		2.38821				2.36307									1.19936	1.65958	1.68654											1.63672									2.47258
4	159836415	161871860	4q32.1 - 4q32.2	2000	2035446		2.38821				2.36307										1.65958	1.68654											1.63672									2.47258
4	161871860	161876877	4q32.2	14	5018		2.38821				7.06447										1.65958	1.68654											1.63672									2.47258
4	161876877	161880589	4q32.2	8	3713		2.38821				7.06447									3.82238	1.65958	1.68654	3.39604										1.63672		3.6811							2.47258
4	161880589	161884592	4q32.2	12	4004		2.38821				2.37013									3.82238	1.65958	1.68654	3.39604										1.63672		3.6811							2.47258
4	161884592	161884913	4q32.2	4	322		2.38821				2.37013									3.82238	1.65958	1.68654											1.63672									2.47258
4	161884913	163954885	4q32.2	2014	2069973		2.38821				2.37013										1.65958	1.68654											1.63672									2.47258
4	163954885	163961795	4q32.2	14	6911		2.38821				2.37013										1.65958	1.68654											1.63672									2.47258	5.06239
4	163961795	165648498	4q32.2 - 4q32.3	1635	1686704		2.38821				2.37013										1.65958	1.68654											1.63672									2.47258
4	165648498	165650467	4q32.3	18	1970		2.38821	3.14155			2.37013										1.65958	1.68654											1.63672									2.47258
4	165650467	165896378	4q32.3	258	245912		2.38821				2.37013										1.65958	1.68654											1.63672									2.47258
4	165898161	165918591	4q32.3	10	20431		2.38821				2.37013		2.40453								1.65958	1.68654											1.63672
4	165918591	165940789	4q32.3	15	22199		2.38821				2.37013		2.40453								1.65958	1.68654																				1.22625
4	165940789	166031977	4q32.3	71	91189		2.38821				2.37013		2.40453								1.65958	1.68654																				2.34214
4	166031977	166050492	4q32.3	10	18516		2.38821				2.37013		2.40453								1.65958	1.68654											1.62176									2.34214
4	166050492	168537701	4q32.3	2172	2487210		2.38821				2.37013										1.65958	1.68654											1.62176									2.34214
4	168537701	168962556	4q32.3	395	424856		1.55528				2.37013										1.65958	1.68654											1.62176									2.34214
4	168962556	168965808	4q32.3	10	3253		1.55528				2.37013										1.65958	1.68654											1.62176									2.34214				4.07696
4	168965808	169519003	4q32.3	629	553196		1.55528				2.37013										1.65958	1.68654											1.62176									2.34214
4	169519003	169531839	4q32.3	27	12837		1.55528				2.37013										1.65958	1.68654											1.62176	0.984275								2.34214
4	169531839	169701905	4q32.3	250	170067		1.55528				2.37013										1.65958	1.68654											1.62176									2.34214
4	169701905	169714900	4q32.3	17	12996		1.55528				2.37013	0.919714									1.65958	1.68654											1.62176									2.34214
4	169714900	171053934	4q32.3 - 4q33	1140	1339035		1.55528				2.37013										1.65958	1.68654											1.62176									2.34214
4	171053934	171215903	4q33	193	161970		1.55528				2.37013			1.52445							1.65958	1.68654											1.62176									2.34214
4	171215903	171263574	4q33	37	47672		1.55528				2.37013			1.52445							1.65958	1.68654											1.62176								2.69207	2.34214
4	171263574	171933459	4q33 - 4q34.1	592	669886		1.55528				2.37013			1.52445							1.65958	1.68654											1.62176									2.34214
4	171933459	171940567	4q34.1	16	7109		1.55528				2.37013			1.52445							1.65958	1.68654											1.62176									2.34214	6.12588
4	171940567	172243585	4q34.1	253	303019		1.55528				2.37013			1.52445							1.65958	1.68654											1.62176									2.34214
4	172243585	172306972	4q34.1	69	63388		2.85869				2.37013			1.52445							1.65958	1.68654											1.62176									2.34214
4	172306972	172372115	4q34.1	81	65144		1.54677				2.37013			1.52445							1.65958	1.68654											1.62176									2.34214
4	172372115	172374916	4q34.1	1	2802		1.54677				2.37013		3.40271	1.52445							1.65958	3.17487											1.62176									2.34214
4	172374916	172376000	4q34.1	2	1085		1.54677				2.37013		3.40271	1.52445							1.65958	3.17487											1.62176							4.2753		2.34214
4	172376000	172377750	4q34.1	9	1751		1.54677				2.37013		3.40271	1.52445			3.61998				1.65958	3.17487											1.62176							4.2753		2.34214
4	172377750	172379152	4q34.1	2	1403		1.54677				2.37013		3.40271	1.52445			3.61998				1.65958												1.62176							4.2753		2.34214
4	172379152	173422297	4q34.1	939	1043146		1.54677				2.37013			1.52445							1.65958												1.62176									2.34214
4	173422297	173434887	4q34.1	13	12591		1.54677				2.37013			1.52445							1.65958												1.62176							4.25509		2.34214
4	173434887	174775924	4q34.1	1054	1341038		1.54677				2.37013			1.52445							1.65958												1.62176							1.67674		2.34214
4	174775924	175019125	4q34.1	245	243202						2.37013			1.52445							1.65958												1.62176							1.67674		2.34214
4	175019125	175037488	4q34.1	16	18364						2.37013			1.52445							1.65958												1.62176				0.975853			1.67674		2.34214
4	175037488	175896211	4q34.1	796	858724						2.37013			1.52445							1.65958												1.62176							1.67674		2.34214
4	175896211	175916338	4q34.1	15	20128						2.37013			1.52445							1.65958											0.758443	1.62176							1.67674		2.34214
4	175916338	178597406	4q34.1 - 4q34.3	2574	2681069						2.37013			1.52445							1.65958											1.68384	1.62176							1.67674		2.34214
4	178597406	178597934	4q34.3	7	529						2.37013			0.900449							1.65958											1.68384	1.62176							1.67674		2.34214
4	178597934	178598347	4q34.3	7	414						2.37013			0.900449		1.05121					1.65958											1.68384	1.62176							1.67674		2.34214
4	178598347	178598794	4q34.3	4	448						2.37013			1.59184		1.05121					1.65958											1.68384	1.62176							1.67674		2.34214
4	178598794	178881868	4q34.3	286	283075						2.37013			1.59184							1.65958											1.68384	1.62176							1.67674		2.34214
4	178881868	178890580	4q34.3	23	8713						2.37013			1.59184							1.65958		3.61168									1.68384	1.62176							1.67674		2.34214
4	178890580	178930698	4q34.3	53	40119						2.37013			1.59184							1.65958											1.68384	1.62176							1.67674		2.34214
4	178930698	178957984	4q34.3	21	27287						2.37013			1.59184							1.65958										4.06247	1.68384	1.62176							1.67674		2.34214
4	178957984	178972323	4q34.3	15	14340						2.37013			1.59184							1.65958											1.68384	1.62176							1.67674		2.34214
4	178972323	181588833	4q34.3	2930	2616511						2.37013			1.59184							1.65958											1.68384	1.62176							1.67674
4	181588833	181861477	4q34.3	304	272645						2.37013			1.59184							1.65958									1.13654		1.68384	1.62176							1.67674
4	181861477	182198925	4q34.3	371	337449						2.37013			1.59184							1.65958											1.68384	1.62176							1.67674
4	182198925	182221294	4q34.3	21	22370						2.37013			1.59184							1.65958											0.741265	1.62176							1.67674
4	187126228	187900824	4q35.2	858	774597		1.51004		1.31209		2.37013			1.59184							1.65958																			1.67674
4	187900824	187903699	4q35.2	12	2876		1.51004		1.31209		5.92782			1.59184							1.65958																			1.67674
4	189221244	189222933	4q35.2	6	1690				1.31209					1.59184							1.65958											0.681402								1.67674			7.03044
5	15532	39304	5p15.33	13	23773						1.4452	2.50406	2.66644		2.30356	2.33188				1.60521	2.38479		2.98793				2.31641		3.00031				1.66296								2.73059			2.38424
5	39304	1155573	5p15.33	658	1116270						1.4452	2.50406	2.66644		2.30356	2.33188				1.60521	2.38479		2.98793				2.31641		3.00031												2.73059			2.38424
5	1155573	1904506	5p15.33	733	748934						1.4452	2.50406	2.66644		2.30356	2.33188				1.60521	2.38479		2.98793				2.31641		3.00031				2.68335								2.73059			2.38424
5	1904506	1934634	5p15.33	31	30129						1.4452	2.50406	2.66644		2.30356					1.60521	2.38479		2.98793				2.31641		3.00031				2.68335								2.73059			2.38424
5	1934634	1975691	5p15.33	72	41058						1.4452	2.50406	2.66644		2.30356					1.60521	2.38479		2.98793			2.56298	2.31641		3.00031				2.68335								2.73059			2.38424
5	1975691	2166954	5p15.33	245	191264		2.70837				1.4452	2.50406	2.66644		2.30356					1.60521	2.38479		2.98793			2.56298	2.31641		3.00031				2.68335								2.73059			2.38424
5	2166954	2772498	5p15.33	945	605545		2.70837				1.4452	2.50406			2.30356					1.60521	2.38479		2.98793			2.56298	2.31641		3.00031				2.68335								2.73059			2.38424
5	2772498	3171550	5p15.33	742	399053		2.70837				1.4452	2.50406			2.30356					1.60521	2.38479		2.98793			2.56298	2.31641						2.68335								2.73059			2.38424
5	3171550	3195279	5p15.33	26	23730		2.70837				1.4452	2.50406			2.30356					1.60521	2.38479		2.98793			2.56298	2.31641						1.4065								2.73059			2.38424
5	3195279	3197447	5p15.33	5	2169		2.70837				1.4452	2.50406			2.30356					1.60521	2.38479		2.98793			2.56298	2.31641														2.73059			2.38424
5	3197447	3243861	5p15.33	107	46415		2.70837				1.4452	2.50406			2.30356					1.60521	2.38479		2.98793			2.56298	2.31641						2.82045								2.73059			2.38424
5	3243861	3269962	5p15.33	51	26102		2.70837				1.4452	2.50406			2.30356					1.60521	2.38479		2.98793			2.56298	2.31641														2.73059			2.38424
5	3269962	3421061	5p15.33	213	151100		2.70837				1.4452	2.50406			2.30356					1.60521	2.38479		2.98793			2.56298	2.31641						2.7767								2.73059			2.38424
5	3421061	3628037	5p15.33	312	206977		2.70837				1.4452	2.50406			2.30356					1.60521	2.38479		2.98793			2.56298	2.31641														2.73059			2.38424
5	3628037	5289611	5p15.33 - 5p15.32	2319	1661575		2.70837				1.4452	2.50406			2.30356					1.60521	2.38479		2.98793			2.56298	2.31641														2.73059
5	5289611	5298986	5p15.32	45	9376		2.70837				1.4452	2.50406			2.30356					0.925825	2.38479		2.98793			2.56298	2.31641														2.73059
5	5298986	5680275	5p15.32	577	381290		2.70837				1.4452	2.50406			2.30356						2.38479		2.98793			2.56298	2.31641														2.73059
5	5680275	5681017	5p15.32	13	743		2.70837				1.4452	2.50406			2.30356						2.38479		2.98793			2.56298	2.31641														2.73059		5.22756
5	5681017	6702784	5p15.32 - 5p15.31	1464	1021768		2.70837				1.4452	2.50406			2.30356						2.38479		2.98793			2.56298	2.31641														2.73059
5	6702784	6720355	5p15.31	16	17572		2.70837				1.4452	2.50406			2.30356						2.38479		2.98793			2.56298	2.31641					0.782432									2.73059
5	6720355	7185038	5p15.31	655	464684		2.70837				1.4452	2.50406			2.30356						2.38479		2.98793			2.56298	2.31641														2.73059
5	7185038	7216039	5p15.31	29	31002		2.70837				1.4452	2.50406			2.30356						2.38479		2.98793			2.56298	2.31641														1.38102
5	7216039	8125852	5p15.31	1133	909814		2.70837				1.4452	2.50406			2.30356						2.38479		2.98793			2.56298	2.31641														2.75268
5	8125852	8132050	5p15.31	18	6199		2.70837				1.4452	2.50406			2.30356						2.38479		2.98793			2.56298	2.31641														2.75268	4.55772
5	8132050	8702802	5p15.31	766	570753		2.70837				1.4452	2.50406			2.30356						2.38479		2.98793			2.56298	2.31641														2.75268	2.40414
5	8702802	8704745	5p15.31	4	1944		2.70837				1.4452	2.50406			2.30356						2.38479		2.98793			2.56298	2.31641														2.75268	2.40414			0.666705
5	8704745	8721241	5p15.31	15	16497		2.70837				1.4452	3.81785			2.30356						2.38479		2.98793			2.56298	2.31641														2.75268	2.40414			0.666705
5	8721241	8752779	5p15.31	41	31539		2.70837				1.4452	3.81785			2.30356						2.38479		2.98793			2.56298	2.31641														2.75268	2.40414			1.6126
5	8752779	8785166	5p15.31	29	32388		2.70837				1.4452	2.51841			2.30356						2.38479		2.98793			2.56298	2.31641														2.75268	2.40414			1.6126
5	8785166	8790537	5p15.31	15	5372		5.29277				1.4452	2.51841			2.30356						2.38479		2.98793			2.56298	2.31641														2.75268	2.40414			1.6126
5	8790537	9670641	5p15.31	1287	880105						1.4452	2.51841			2.30356						2.38479		2.98793			2.56298	2.31641														2.75268	2.40414			1.6126
5	9670641	10403185	5p15.31 - 5p15.2	1000	732545		2.95806				1.4452	2.51841			2.30356						2.38479		2.98793			2.56298	2.31641														2.75268	2.40414			1.6126
5	10403185	10553549	5p15.2	173	150365		2.95806				1.4452	2.51841			2.30356						2.38479		2.98793			2.56298	2.31641														2.75268				1.6126
5	10553549	10569802	5p15.2	23	16254		2.95806				1.4452	2.51841			2.30356						2.38479		2.98793			2.56298	2.31641														2.75268	1.23974			1.6126
5	10569802	10729400	5p15.2	204	159599		2.95806				1.4452	2.51841			2.30356						2.38479		2.98793			2.56298	2.31641														2.75268				1.6126
5	10729400	11929597	5p15.2	1662	1200198		2.95806				1.4452	2.51841			2.30356						2.38479		2.98793			2.56298	2.31641														2.75268	2.47952			1.6126
5	11929597	12791382	5p15.2	654	861786		2.95806			2.30086	1.4452	2.51841			2.30356						2.38479		2.98793			2.56298	2.31641														2.75268	2.47952			1.6126
5	12791382	12796304	5p15.2	1	4923		2.95806			2.30086	1.4452	2.51841			2.30356						2.38479					2.56298	2.31641														2.75268	2.47952			1.6126
5	12796304	12815822	5p15.2	2	19519		2.95806			2.30086	1.4452	2.51841			2.30356						2.38479					2.56298	2.31641														2.75268	2.47952
5	12815822	12838255	5p15.2	14	22434		2.95806			2.30086	1.4452	2.51841			2.30356						2.38479					2.56298	2.31641														2.75268	2.47952	4.95656
5	12838255	12847833	5p15.2	1	9579		2.95806			2.30086	1.4452	2.51841			2.30356						2.38479		3.16755			2.56298	2.31641														2.75268	2.47952
5	12847833	13520784	5p15.2	537	672952		2.95806			2.30086	1.4452	2.51841			2.30356						2.38479		3.16755			2.56298	2.31641														2.75268	2.47952			1.60752
5	13520784	13521616	5p15.2	1	833		2.95806			2.30086	1.4452	2.51841			2.30356						2.38479		3.16755			2.56298	2.31641							4.41747							2.75268	2.47952			1.60752
5	13521616	13521909	5p15.2	4	294		2.95806				1.4452	2.51841			2.30356						2.38479		3.16755			2.56298	2.31641							4.41747							2.75268	2.47952	6.26953		1.60752
5	13521909	13522357	5p15.2	8	449		1.69512				1.4452	2.51841			2.30356						2.38479		3.16755			2.56298	2.31641							4.41747							2.75268	2.47952	6.26953		1.60752
5	13522357	13522465	5p15.2	2	109		1.69512				1.4452	2.51841			2.30356						2.38479		3.16755			2.56298	2.31641														2.75268	2.47952	6.26953		1.60752
5	13522465	13522855	5p15.2	2	391		1.69512				1.4452	2.51841			2.30356						2.38479		3.16755			2.56298	2.31641														2.75268	2.47952			1.60752
5	13522855	14474237	5p15.2	1336	951383		2.88029				1.4452	2.51841			2.30356						2.38479		3.16755			2.56298	2.31641														2.75268	2.47952			1.60752
5	14474237	14507572	5p15.2	41	33336						1.4452	2.51841			2.30356						2.38479		3.16755			2.56298	2.31641														2.75268	2.47952			1.60752
5	14507572	14510271	5p15.2	3	2700					1.14032	1.4452	2.51841			2.30356						2.38479		3.16755			2.56298	2.31641														2.75268	2.47952			1.60752
5	14510271	14524915	5p15.2	10	14645		3.0776			1.14032	1.4452	2.51841			2.30356						2.38479		3.16755			2.56298	2.31641														2.75268	2.47952			1.60752
5	14524915	14932396	5p15.2	384	407482		3.0776				1.4452	2.51841			2.30356						2.38479		3.16755			2.56298	2.31641														2.75268	2.47952			1.60752
5	14932396	15217299	5p15.2 - 5p15.1	246	284904		3.0776				1.4452	2.51841			2.30356						2.38479		3.16755			2.56298	2.31641														3.6736	2.47952			1.60752
5	15217299	16487398	5p15.1	1188	1270100		3.0776				1.4452	2.51841			2.30356						2.38479		3.16755			2.56298	2.31641															2.47952			1.60752
5	16487398	17208660	5p15.1	802	721263		3.0776				1.4452	2.51841			2.30356						2.38479		3.16755			2.56298	2.31641						2.38216									2.47952			1.60752
5	17208660	17372674	5p15.1	134	164015		3.0776				1.4452	2.51841			2.30356						2.38479		3.16755			2.56298	2.31641															2.47952			1.60752
5	17372674	17720075	5p15.1	221	347402		3.0776				1.4452				2.30356						2.38479		3.16755			2.56298	2.31641															2.47952			1.60752
5	17720075	17736391	5p15.1	16	16317		3.0776				1.4452				2.30356						2.38479		3.16755			2.56298	2.31641															2.47952	5.99226		1.60752
5	17736391	19896776	5p15.1 - 5p14.3	2025	2160386		3.0776				1.4452				2.30356						2.38479		3.16755			2.56298	2.31641															2.47952			1.60752
5	19896776	19947175	5p14.3	52	50400		3.0776				1.4452				2.30356						2.38479		3.16755			2.56298	2.31641			1.50889												2.47952			1.60752
5	19947175	20434827	5p14.3	352	487653		3.0776				1.4452				2.30356						2.38479		3.16755			2.56298	2.31641															2.47952			1.60752
5	20434827	20440093	5p14.3	19	5267		3.0776				1.4452				2.30356						2.38479		3.16755			5.36511	2.31641															2.47952			1.60752
5	20440093	20449061	5p14.3	16	8969		3.0776				1.4452				2.30356						2.38479		3.16755			2.57746	2.31641															2.47952			1.60752
5	20449061	20450360	5p14.3	5	1300		5.30197				1.4452				2.30356						2.38479		3.16755			2.57746	2.31641															2.47952			1.60752
5	20450360	20455210	5p14.3	8	4851		5.30197				1.4452				2.30356						2.38479		3.16755	3.77677		2.57746	2.31641															2.47952			1.60752
5	20455210	20456589	5p14.3	5	1380		3.07295				1.4452				2.30356						2.38479		3.16755	3.77677		2.57746	2.31641															2.47952			1.60752
5	20456589	20632310	5p14.3	208	175722		3.07295				1.4452				2.30356						2.38479		3.16755			2.57746	2.31641															2.47952			1.60752
5	20632310	20641759	5p14.3	12	9450		3.07295				1.4452				2.30356						2.38479		3.16755			2.57746	2.31641						2.75466									2.47952			1.60752
5	20641759	20688655	5p14.3	35	46897		3.07295				1.4452				2.30356						2.38479		3.16755			2.57746	2.31641															2.47952			1.60752
5	20688655	21296804	5p14.3	415	608150		3.07295				1.4452				2.30356						2.38479		2.46854			2.57746	2.31641															2.47952			1.60752
5	21296804	21314836	5p14.3	13	18033		3.07295				0.518444				2.30356						2.38479		2.46854			2.57746	2.31641															2.47952			1.60752
5	21314836	24781619	5p14.3 - 5p14.1	2882	3466784		3.07295				1.45716				2.30356						2.38479		2.46854			2.57746	2.31641															2.47952			1.60752
5	24781619	24781788	5p14.1	6	170		3.07295				0.482903				2.30356						2.38479		2.46854			2.57746	2.31641															2.47952			1.60752
5	24781788	24786992	5p14.1	6	5205		3.07295				0.482903				2.30356						2.38479		2.46854			2.57746	2.31641					0.776535										2.47952			1.60752
5	24786992	24789232	5p14.1	5	2241		3.07295				1.42403				2.30356						2.38479		2.46854			2.57746	2.31641					0.776535										2.47952			1.60752
5	24789232	29077714	5p14.1 - 5p13.3	3630	4288483		3.07295				1.42403				2.30356						2.38479		2.46854			2.57746	2.31641															2.47952			1.60752
5	29077714	29080607	5p13.3	14	2894		3.07295				1.42403				2.30356						2.38479		2.46854	0.909688		2.57746	2.31641															2.47952			1.60752
5	29080607	31294338	5p13.3	2196	2213732		3.07295				1.42403				2.30356						2.38479		2.46854			2.57746	2.31641															2.47952			1.60752
5	31294338	31316491	5p13.3	21	22154		3.07295				1.42403				2.30356		3.28085			3.16094	2.38479		2.46854			2.57746	2.31641															2.47952			1.60752
5	31316491	31316742	5p13.3	1	252		3.07295				1.42403				2.30356		3.28085				2.38479		2.46854			2.57746	2.31641															2.47952			1.60752
5	31316742	31395338	5p13.3	175	78597		3.07295				1.42403				2.30356						2.38479		2.46854			2.57746	2.31641															2.47952			1.60752
5	31395338	31406493	5p13.3	15	11156		3.07295				1.42403				2.30356						2.38479		2.46854			2.57746	2.31641															2.47952	5.39585		1.60752
5	31406493	31589644	5p13.3	230	183152		3.07295				1.42403				2.30356						2.38479		2.46854			2.57746	2.31641															2.47952			1.60752
5	31589644	32243696	5p13.3	757	654053		3.07295				1.42403				2.30356						2.38479		2.46854			2.57746	2.31641						2.46141									2.47952			1.60752
5	32243696	38417393	5p13.3 - 5p13.1	6276	6173698		3.07295				1.42403				2.30356						2.38479		2.46854			2.57746	2.31641															2.47952			1.60752
5	38417393	38450358	5p13.1	36	32966		3.07295			1.28561	1.42403				2.30356						2.38479		2.46854			2.57746	2.31641															2.47952			1.60752
5	38450358	40850736	5p13.1	2487	2400379		3.07295				1.42403				2.30356						2.38479		2.46854			2.57746	2.31641															2.47952			1.60752
5	40850736	40906850	5p13.1	49	56115		3.07295				1.42403				2.30356						2.38479		2.46854			2.57746	2.31641						2.5944									2.47952			1.60752
5	40906850	45783405	5p13.1 - 5p12	3427	4876556		3.07295				1.42403				2.30356						2.38479		2.46854			2.57746	2.31641															2.47952			1.60752
5	45783405	46246617	5p12 - 5p11	140	463213		3.07295				1.42403				2.30356						2.38479		2.46854				2.31641															2.47952			1.60752
5	46246617	46384863	5p11	32	138247		1.54219				1.42403				2.30356						2.38479		2.46854				2.31641															2.47952			1.60752
5	46384863	49437394	5p11 - 5q11.1	3	3052532		1.54219								2.30356						2.38479		2.46854				2.31641															2.47952			1.60752
5	49437394	49459294	5q11.1	4	21901		1.54219														2.38479		2.46854				2.31641															2.47952			1.60752
5	49726126	51964721	5q11.1 - 5q11.2	1713	2238596		1.54219							1.5939									1.63216				2.31641															2.47952			1.60752
5	51964721	52305132	5q11.2	506	340412		1.54219							1.5939									1.63216				1.69526															2.47952			1.60752
5	52305132	52397795	5q11.2	113	92664		1.54219					1.47899		1.5939									1.63216				1.69526															2.47952			1.60752
5	52397795	55642910	5q11.2	3240	3245116		1.54219					1.47899		1.5939									1.63216				1.69526																		1.60752
5	55642910	55653620	5q11.2	25	10711		1.54219			3.32172		1.47899		1.5939									1.63216				1.69526																		1.60752
5	55653620	57323836	5q11.2	1900	1670217		1.54219					1.47899		1.5939									1.63216				1.69526																		1.60752
5	57323836	57326095	5q11.2	1	2260		1.54219					1.47899	3.21635	1.5939									1.63216				1.69526																		1.60752
5	57326095	57327697	5q11.2	2	1603		1.54219				0.478278	1.47899	3.21635	1.5939									1.63216				1.69526																		1.60752
5	57327697	57329322	5q11.2	1	1626		1.54219				0.478278	1.47899	3.21635	1.5939			3.81341						1.63216				1.69526																		1.60752
5	57329322	57329556	5q11.2	1	235		1.54219				0.478278	1.47899	3.21635	2.80564			3.81341						1.63216				1.69526																		1.60752	3.7978
5	57329556	57329692	5q11.2	2	137		1.54219				0.478278	1.47899	3.21635	2.80564			3.81341		4.53166				1.63216				1.69526														4.01149				1.60752	3.7978
5	57329692	57329801	5q11.2	1	110		1.54219				0.478278	1.47899	3.21635	2.80564			3.81341		4.53166	3.32049			1.63216				1.69526														4.01149				1.60752	3.7978
5	57329801	57331006	5q11.2	6	1206		1.54219				0.478278	1.47899	3.21635	2.80564			3.81341		4.53166	3.32049			1.63216				1.69526							3.32726							4.01149				1.60752	3.7978
5	57331006	57332045	5q11.2	4	1040		1.54219					1.47899	3.21635	2.80564			3.81341		4.53166	3.32049			1.63216				1.69526							3.32726							4.01149				1.60752	3.7978
5	57332045	57332175	5q11.2	2	131		1.54219					1.47899	3.21635	2.80564			3.81341		4.53166	3.32049			1.63216				1.69526							3.32726							4.01149			5.38761	1.60752	3.7978
5	57332175	57332599	5q11.2	6	425		1.54219					1.47899	3.21635	2.80564					4.53166	3.32049			1.63216				1.69526							3.32726							4.01149			5.38761	1.60752	3.7978
5	57332599	57332780	5q11.2	1	182		1.54219					1.47899	3.21635	1.5989					4.53166	3.32049			1.63216				1.69526							3.32726							4.01149			5.38761	1.60752	3.7978
5	57332780	57332935	5q11.2	1	156		1.54219					1.47899		1.5989					4.53166	3.32049			1.63216				1.69526							3.32726							4.01149			5.38761	1.60752	3.7978
5	57332935	57335945	5q11.2	4	3011		1.54219					1.47899		1.5989						3.32049			1.63216				1.69526																		1.60752	3.7978
5	57335945	57895391	5q11.2	635	559447		1.54219				2.40245	1.47899		1.5989									1.63216				1.69526																		1.60752	1.64581
5	57895391	57958759	5q11.2	84	63369		1.54219				2.40245	1.47899		1.5989									1.63216	3.37978			1.69526																		1.60752	1.64581
5	57958759	58435022	5q11.2	608	476264		1.54219				2.40245	1.47899		1.5989									1.63216				1.69526																		1.60752	1.64581
5	58435022	58442088	5q11.2	9	7067		1.54219				2.40245	1.47899		1.5989									1.63216				1.69526																		0.587597	1.64581
5	58442088	58449400	5q11.2	14	7313		1.54219				2.40245	1.47899		1.5989									1.63216				1.69526			2.43047															0.587597	1.64581
5	58449400	58488263	5q11.2	51	38864		2.46498				2.40245	1.47899		1.5989									1.63216				1.69526			2.43047															0.587597	1.64581
5	58488263	58618784	5q11.2	164	130522		2.46498				2.40245	1.47899		1.5989									1.63216				1.69526			2.43047															1.623	1.64581
5	58618784	58732813	5q11.2	176	114030		2.46498				2.40245	1.47899		1.5989									1.63216				1.69526																		1.623	1.64581
5	58732813	59409817	5q11.2 - 5q12.1	616	677005		1.63868				2.40245	1.47899		1.5989									1.63216				1.69526																		1.623	1.64581
5	59409817	61360195	5q12.1	1684	1950379		2.3736				2.40245	1.47899		1.5989									1.63216				1.69526																		1.623	1.64581
5	61360195	61495023	5q12.1	149	134829		2.3736				2.40245	1.47899		1.5989									1.63216				1.69526					1.56319													1.623	1.64581
5	61495023	69096457	5q12.1 - 5q13.2	6817	7601435		1.51131				2.40245	1.47899		1.5989									1.63216				1.69526					1.56319													1.623	1.64581
5	69096457	70280782	5q13.2	14	1184326		1.51131				2.40245	1.47899		1.5989									1.63216				1.69526					1.56319														1.64581
5	70280782	70307056	5q13.2	2	26275		1.51131				2.40245	1.47899		1.5989									1.63216				1.69526		1.39888			1.56319														1.64581
5	70307056	71023839	5q13.2	335	716784		1.51131				2.40245	1.47899		1.5989									1.63216				1.69526		1.39888			1.56319													1.61553	1.64581
5	71023839	71041837	5q13.2	21	17999		1.51131		3.45699		2.40245	1.47899		1.5989									1.63216				1.69526		1.39888			1.56319													1.61553	1.64581
5	71041837	72419681	5q13.2	1193	1377845		1.51131				2.40245	1.47899		1.5989									1.63216				1.69526		1.39888			1.56319													1.61553	1.64581
5	72419681	72434096	5q13.2	23	14416		1.51131				2.40245	1.47899		1.5989									1.63216				1.69526		1.39888			0.684997													1.61553	1.64581
5	72434096	82833999	5q13.2 - 5q14.3	10348	10399904		1.51131				2.40245	1.47899		1.5989									1.63216				1.69526		1.39888			1.56724													1.61553	1.64581
5	82833999	82854346	5q14.3	26	20348		2.85815				2.40245	1.47899		1.5989									1.63216				1.69526		1.39888			1.56724													1.61553	1.64581
5	82854346	89175468	5q14.3	4796	6321123		1.56941				2.40245	1.47899		1.5989									1.63216				1.69526		1.39888			1.56724													1.61553	1.64581
5	89175468	89197532	5q14.3	12	22065		1.56941				2.40245	1.47899		1.5989	3.48784								1.63216				1.69526		1.39888			1.56724													1.61553	1.64581
5	89197532	91749804	5q14.3	2012	2552273		1.56941				2.40245	1.47899		1.5989									1.63216				1.69526		1.39888			1.56724													1.61553	1.64581
5	91749804	91779233	5q14.3	18	29430		1.56941				2.40245	1.47899		1.5989									1.63216				1.69526		1.39888																1.61553	1.64581
5	91779233	98231620	5q14.3 - 5q21.1	5273	6452388		1.56941				2.40245	1.47899		1.5989									1.63216				1.69526		1.39888			1.51506													1.61553	1.64581
5	98231620	98234853	5q21.1	1	3234		1.56941				2.40245	1.47899		1.5989									1.63216				1.69526		1.39888			1.51506		1.07893											1.61553	1.64581
5	98234853	98254235	5q21.1	12	19383		1.56941				2.40245	1.47899		1.5989									1.63216				1.69526		1.36969			1.51506		1.07893											1.61553	1.64581
5	98254235	99545075	5q21.1	1112	1290841		1.56941				2.40245	1.47899		1.5989									1.63216				1.69526		1.36969			1.51506													1.61553	1.64581
5	99545075	99581454	5q21.1	34	36380		1.56941				2.40245	1.47899		1.5989									1.63216				1.69526		1.36969			0.663995													1.61553	1.64581
5	99581454	100216820	5q21.1	494	635367		1.56941				2.40245	1.47899		1.5989									1.63216				1.69526		1.36969			1.64938													1.61553	1.64581
5	100216820	100233124	5q21.1	12	16305		1.56941				2.40245	1.47899		1.5989									1.63216				1.69526		1.36969	0.985305		1.64938													1.61553	1.64581
5	100233124	101100197	5q21.1	724	867074		1.56941				2.40245	1.47899		1.5989									1.63216				1.69526		1.36969			1.64938													1.61553	1.64581
5	101100197	101127640	5q21.1	24	27444		1.56941				2.40245	1.47899											1.63216				1.69526		1.36969			1.64938													1.61553	1.64581
5	101127640	101760167	5q21.1	586	632528		1.56941				2.40245	1.47899		1.62473									1.63216				1.69526		1.36969			1.64938													1.61553	1.64581
5	101760167	103160472	5q21.1 - 5q21.2	1096	1400306		2.33092				2.40245	1.47899		1.62473									1.63216				1.69526		1.36969			1.64938													1.61553	1.64581
5	103160472	103176736	5q21.2	28	16265		2.33092				2.40245	1.47899		1.62473									1.63216				1.69526		1.36969			1.64938	2.42292												1.61553	1.64581
5	103176736	106232776	5q21.2 - 5q21.3	2519	3056041		2.33092				2.40245	1.47899		1.62473									1.63216				1.69526		1.36969			1.64938													1.61553	1.64581
5	106232776	106232868	5q21.3	3	93		2.33092				2.40245	1.47899		1.62473									1.63216	5.18013			1.69526		1.36969			1.64938													1.61553	1.64581
5	106232868	106255993	5q21.3	12	23126		2.33092				2.40245	1.47899		1.62473						4.16847			1.63216	5.18013			1.69526		1.36969			1.64938													1.61553	1.64581
5	106255993	106256585	5q21.3	6	593		2.33092				2.40245	1.47899		1.62473						4.16847			1.63216				1.69526		1.36969			1.64938													1.61553	1.64581
5	106256585	106503886	5q21.3	220	247302		2.33092				2.40245	1.47899		1.62473									1.63216				1.69526		1.36969			1.64938													1.61553	1.64581
5	106503886	106506498	5q21.3	2	2613	3.67326	2.33092				2.40245	1.47899		1.62473									1.63216				1.69526		1.36969			1.64938													1.61553	1.64581
5	106506498	106522972	5q21.3	19	16475	3.67326	2.33092				2.40245	3.37433		1.62473									1.63216				1.69526		1.36969			1.64938													1.61553	1.64581
5	106522972	110560499	5q21.3 - 5q22.1	4034	4037528		2.33092				2.40245	1.52749		1.62473									1.63216				1.69526		1.36969			1.64938													1.61553	1.64581
5	110560499	110569338	5q22.1	15	8840		2.33092				2.40245	1.52749		1.62473									1.63216				1.69526		1.36969			1.64938	0.92505												1.61553	1.64581
5	110569338	111405776	5q22.1	837	836439		2.33092				2.40245	1.52749		1.62473									1.63216				1.69526		1.36969			1.64938													1.61553	1.64581
5	111405776	111425336	5q22.1	16	19561		2.33092				2.40245	1.52749		1.62473		0.992037							1.63216				1.69526		1.36969			1.64938													1.61553	1.64581
5	111425336	112383967	5q22.1 - 5q22.2	1229	958632		2.33092				2.40245	1.52749		1.62473									1.63216				1.69526		1.36969			1.64938													1.61553	1.64581
5	112383967	112404239	5q22.2	57	20273		1.46375				2.40245	1.52749		1.62473									1.63216				1.69526		1.36969			1.64938													1.61553	1.64581
5	112404239	112860470	5q22.2	549	456232		2.33286				2.40245	1.52749		1.62473									1.63216				1.69526		1.36969			1.64938													1.61553	1.64581
5	112860470	112892168	5q22.2	18	31699		2.33286	1.13531			2.40245	1.52749		1.62473									1.63216				1.69526		1.36969			1.64938													1.61553	1.64581
5	112892168	113718799	5q22.2 - 5q22.3	966	826632		2.33286				2.40245	1.52749		1.62473									1.63216				1.69526		1.36969			1.64938													1.61553	1.64581
5	113718799	113734893	5q22.3	24	16095		2.33286				2.40245	1.52749		1.62473									1.63216				1.69526		1.36969			0.600015													1.61553	1.64581
5	113734893	115825154	5q22.3 - 5q23.1	2396	2090262		2.33286				2.40245	1.52749		1.62473									1.63216				1.69526		1.36969																1.61553	1.64581
5	115825154	115834538	5q23.1	34	9385		2.33286					1.52749		1.62473									1.63216				1.69526		1.36969																1.61553	1.64581
5	115834538	118405679	5q23.1	2783	2571142		2.33286				2.53447	1.52749		1.62473									1.63216				1.69526		1.36969																1.61553	1.64581
5	118405679	118434843	5q23.1	14	29165		2.33286					1.52749		1.62473									1.63216				1.69526		1.36969																1.61553	1.64581
5	118434843	118621400	5q23.1	167	186558		2.33286				2.42371	1.52749		1.62473									1.63216				1.69526		1.36969																1.61553	1.64581
5	118621400	118642657	5q23.1	20	21258		2.33286				2.42371	1.52749		1.62473									0.872414				1.69526		1.36969																1.61553	1.64581
5	118642657	120512435	5q23.1	1821	1869779		2.33286				2.42371	1.52749		1.62473									1.68039				1.69526		1.36969																1.61553	1.64581
5	120512435	120519128	5q23.1	19	6694		2.33286				2.42371	1.52749		1.62473									0.858521				1.69526		1.36969																1.61553	1.64581
5	120519128	122997467	5q23.1 - 5q23.2	2385	2478340		2.33286				2.42371	1.52749		1.62473									1.63213				1.69526		1.36969																1.61553	1.64581
5	122997467	123076112	5q23.2	82	78646		2.33286				2.42371			1.62473									1.63213				1.69526		1.36969																1.61553	1.64581
5	123076112	123095726	5q23.2	19	19615		2.33286				0.818599			1.62473									1.63213				1.69526		1.36969																1.61553	1.64581
5	123095726	125056484	5q23.2	2161	1960759		2.33286				2.38949			1.62473									1.63213				1.69526		1.36969																1.61553	1.64581
5	125056484	125067735	5q23.2	18	11252		2.33286		3.46364		2.38949			1.62473									1.63213				1.69526		1.36969																1.61553	1.64581
5	125067735	125567223	5q23.2	571	499489		2.33286				2.38949			1.62473									1.63213				1.69526		1.36969																1.61553	1.64581
5	125567223	125581599	5q23.2	16	14377		2.33286				2.38949			1.62473							2.9904		1.63213				1.69526		1.36969																1.61553	1.64581
5	125581599	129683294	5q23.2 - 5q23.3	3567	4101696		2.33286				2.38949			1.62473									1.63213				1.69526		1.36969																1.61553	1.64581
5	129683294	129702580	5q23.3	21	19287		2.33286				2.38949			1.62473									1.63213				1.69526		1.36969			0.439312													1.61553	1.64581
5	129702580	130358843	5q23.3	406	656264		2.33286				2.38949			1.62473									1.63213				1.69526		1.36969																1.61553	1.64581
5	130358843	130388176	5q23.3	20	29334		2.33286				2.38949			1.62473							2.82779		1.63213				1.69526		1.36969																1.61553	1.64581
5	130388176	131314169	5q23.3 - 5q31.1	585	925994		2.33286				2.38949			1.62473									1.63213				1.69526		1.36969																1.61553	1.64581
5	131314169	131318468	5q31.1	8	4300						2.38949			1.62473									1.63213				1.69526		1.36969																1.61553	1.64581
5	131318468	132617658	5q31.1	1101	1299191						2.38949			1.62473									1.63213				1.69526																		1.61553	1.64581
5	132617658	132630346	5q31.1	27	12689						2.38949			1.62473									1.63213				1.69526							4.34374											1.61553	1.64581
5	132630346	133410734	5q31.1	1090	780389						2.38949			1.62473									1.63213				1.69526																		1.61553	1.64581
5	133410734	133483740	5q31.1	79	73007		1.313				2.38949			1.62473									1.63213				1.69526																		1.61553	1.64581
5	133483740	134829580	5q31.1	1161	1345841						2.38949			1.62473									1.63213				1.69526																		1.61553	1.64581
5	134829580	134835725	5q31.1	17	6146						0.84521			1.62473									1.63213				1.69526																		1.61553	1.64581
5	134835725	140996382	5q31.1 - 5q31.3	4820	6160658						2.41334			1.62473									1.63213				1.69526																		1.61553	1.64581
5	140996382	141158731	5q31.3	189	162350						2.41334			1.62473									1.63213				1.69526						2.41997												1.61553	1.64581
5	141158731	141177275	5q31.3	23	18545						2.41334			1.62473									1.63213				1.69526						2.41997									0.917828			1.61553	1.64581
5	141177275	141339820	5q31.3	173	162546						2.41334			1.62473									1.63213				1.69526						2.41997												1.61553	1.64581
5	141339820	141541055	5q31.3	198	201236						2.41334			1.62473									1.63213				1.69526																		1.61553	1.64581
5	141541055	141723798	5q31.3	207	182744						2.41334			1.62473									1.63213				1.69526						2.45475												1.61553	1.64581
5	141723798	142728835	5q31.3	1250	1005038						2.41334			1.62473									1.63213				1.69526																		1.61553	1.64581
5	144701186	146514306	5q32	1788	1813121						2.41334			1.62473									1.63213				1.69526																		1.61553	2.74457
5	146514306	146528820	5q32	14	14515						2.41334			1.62473									1.63213				1.69526					0.791223													1.61553	2.74457
5	146528820	147216000	5q32	689	687181						2.41334			1.62473									1.63213				1.69526																		1.61553	2.74457
5	147216000	148574640	5q32	1527	1358641						2.41334			1.62473									1.63213				1.69526																		2.57138	2.74457
5	148574640	148896679	5q32	347	322040						2.41334			1.62473									1.63213				1.69526						2.3991												2.57138	2.74457
5	148896679	148957459	5q32	27	60781						2.41334			1.62473									1.63213				1.69526																		2.57138	2.74457
5	148957459	149381600	5q32	469	424142						2.41334			1.62473									1.63213				1.69526						2.49289												2.57138	2.74457
5	149381600	149400007	5q32	35	18408						2.41334			1.62473									1.63213				1.69526						2.49289									2.59788			2.57138	2.74457
5	149400007	149521073	5q32	175	121067						2.41334			1.62473									1.63213				1.69526						2.49289												2.57138	2.74457
5	149521073	149605249	5q32	99	84177						2.41334			1.62473								2.48121	1.63213				1.69526						2.49289												2.57138	2.74457
5	149605249	150057171	5q32 - 5q33.1	406	451923						2.41334			1.62473									1.63213				1.69526						2.49289												2.57138	2.74457
5	150057171	150131111	5q33.1	52	73941						2.41334			1.62473									1.63213				1.69526																		2.57138	2.74457
5	150131111	150132185	5q33.1	4	1075						2.41334			1.62473			1.04942						1.63213				1.69526																		2.57138	2.74457
5	150132185	150148840	5q33.1	11	16656						2.41334			1.62473			1.04942						1.63213				1.69526								0.879275										2.57138	2.74457
5	150148840	150151377	5q33.1	3	2538						2.41334			1.62473									1.63213				1.69526								0.879275										2.57138	2.74457
5	150151377	150673973	5q33.1	579	522597						2.41334			1.62473									1.63213				1.69526																		2.57138	2.74457
5	151514711	151518075	5q33.1	12	3365						2.41334			1.62473									1.63213		3.10439		1.69526	3.48725																	2.57138
5	151518075	151519311	5q33.1	5	1237						2.41334			1.62473									1.63213		3.10439		1.69526																		2.57138
5	155481031	155499832	5q33.2	13	18802						2.41334			1.62473									1.63213				1.69526							3.68094											2.57138
5	156304665	156341019	5q33.3	30	36355						2.41334			1.62473									1.63213				1.69526					0.828776													2.57138
5	157054799	157071119	5q33.3	19	16321				1.15379		2.41334			1.62473									1.63213				1.69526																		2.57138
5	159538807	159552463	5q33.3	2	13657						2.41334		2.6659	1.62473									1.63213				1.69526																		2.57138
5	159552463	159715601	5q33.3	143	163139						2.41334		2.6659	1.62473									1.63213				1.69526						2.74874												2.57138
5	159715601	159760980	5q33.3	31	45380						2.41334		1.68166	1.62473									1.63213				1.69526						2.74874												2.57138
5	159760980	160293161	5q33.3 - 5q34	625	532182						2.41334		1.68166	1.62473									1.63213				1.69526																		2.57138
5	160293161	160352808	5q34	79	59648						2.41334		1.68166	1.62473									1.63213				1.69526																		2.57138	3.50315
5	160352808	160360247	5q34	23	7440				3.30984		2.41334		1.68166	1.62473									1.63213				1.69526																		2.57138	3.50315
5	160360247	160404587	5q34	79	44341						2.41334		1.68166	1.62473									1.63213				1.69526																		2.57138	3.50315
5	160404587	162519776	5q34	1899	2115190						2.41334		1.68166	1.62473									1.63213				1.69526																		2.57138
5	162519776	162535533	5q34	14	15758						2.41334		1.68166	1.62473									1.63213				1.69526					0.711831													2.57138
5	162535533	163582739	5q34	1141	1047207						2.41334		1.68166	1.62473									1.63213				1.69526																		2.57138
5	163582739	163597257	5q34	23	14519						2.41334		1.68166	1.62473									1.63213			4.21586	1.69526																		2.57138
5	163597257	164905944	5q34	1104	1308688						2.41334		1.68166	1.62473									1.63213				1.69526																		2.57138
5	164905944	164914382	5q34	20	8439						2.41334		1.68166	1.62473									1.63213				1.69526			0.714758															2.57138
5	164914382	167448414	5q34	2792	2534033						2.41334		1.68166	1.62473									1.63213				1.69526																		2.57138
5	170180306	170197541	5q35.1	14	17236						2.41334			1.62473									1.63213				1.69526																		2.57138	4.00216
5	173199969	173216863	5q35.2	58	16895						2.41334			1.62473									1.63213				1.69526																		2.57138	3.41709
5	173307641	173377961	5q35.2	59	70321						2.41334			1.62473									1.63213				1.69526						1.52634												2.57138
5	173673923	173677805	5q35.2	2	3883						2.41334			1.62473									1.63213				1.69526															2.67654			2.57138
5	173677805	173694616	5q35.2	47	16812						2.41334			1.62473									1.63213				1.69526						1.45656									2.67654			2.57138
5	173694616	173695840	5q35.2	4	1225						2.41334			1.62473									1.63213				1.69526						1.45656												2.57138
5	173695840	175012478	5q35.2	1728	1316639						2.41334			1.62473									1.63213				1.69526						2.35027												2.57138
5	175012478	178547590	5q35.2 - 5q35.3	2471	3535113						2.41334			1.62473									1.63213				1.69526		2.71454				2.35027												2.57138
5	178547590	179039375	5q35.3	465	491786						2.41334			1.62473									1.63213				1.69526		2.71454				2.86479												2.57138
5	179039375	179041005	5q35.3	5	1631						2.41334			1.62473									1.63213				1.69526		2.71454				2.86479				1.03484								2.57138
5	179041005	179041640	5q35.3	2	636						2.41334			1.62473									1.63213		1.01741		1.69526		2.71454				2.86479				1.03484								2.57138
5	179041640	179045204	5q35.3	5	3565						2.41334			1.62473									1.63213		1.01741		1.69526		2.71454								1.03484								2.57138
5	179045204	179049362	5q35.3	10	4159						2.41334			1.62473									1.63213		1.01741		1.69526		2.71454																2.57138
5	179049362	179051599	5q35.3	2	2238						5.92438			1.62473									1.63213		1.01741		1.69526		2.71454				2.38991												2.57138
5	179051599	179055494	5q35.3	11	3896						5.92438			1.62473									1.63213				1.69526		2.71454				2.38991												2.57138
5	179055494	179084727	5q35.3	22	29234									1.62473									1.63213				1.69526		2.71454				2.38991												2.57138
5	179084727	179091043	5q35.3	10	6317									1.62473									1.63213				1.69526	3.45709	2.71454				2.38991												2.57138
5	179091043	179142390	5q35.3	38	51348									1.62473									1.63213				1.69526		2.71454				2.38991												2.57138
5	179142390	179535988	5q35.3	338	393599						2.5675			1.62473									1.63213				1.69526		2.71454				2.38991												2.57138
5	179535988	179565601	5q35.3	35	29614						2.5675		3.64068	1.62473									1.63213				1.69526		2.71454				2.38991												2.57138
5	179565601	179616878	5q35.3	44	51278						2.5675			1.62473									1.63213				1.69526		2.71454				2.38991												2.57138
5	179616878	179641013	5q35.3	21	24136						2.5675			1.62473									1.63213				0.83262		2.71454				2.38991												2.57138
5	179641013	179654209	5q35.3	18	13197						2.5675			1.62473									1.63213				1.50722		2.71454				2.38991												2.57138
5	179654209	179678601	5q35.3	25	24393						2.5675			1.62473									1.63213				1.50722		2.71454			0.777839	2.38991												2.57138
5	179678601	180314751	5q35.3	542	636151						2.5675			1.62473									1.63213				1.50722		2.71454				2.38991												2.57138
5	180314751	180324682	5q35.3	5	9932						2.5675			1.62473					5.02368				1.63213				1.50722		2.71454				2.38991												2.57138
5	180324682	180334665	5q35.3	12	9984		2.91212				2.5675			1.62473					5.02368				1.63213				1.50722		2.71454				2.38991												2.57138
5	180334665	180361465	5q35.3	20	26801		2.91212				2.5675			1.62473									1.63213				1.50722		2.71454				2.38991												2.57138
5	180361465	180376616	5q35.3	11	15152						2.5675			1.62473									1.63213				1.50722		2.71454				2.38991												2.57138
5	180376616	180790321	5q35.3	281	413706									1.62473									1.63213				1.50722		2.71454				2.38991												2.57138
6	27662601	27669093	6p22.1	13	6493		1.4513					1.60893					3.35667																3.56217	3.48116									4.72834
6	38992638	39359995	6p21.2	494	367358		2.63								3.25351												2.40926	3.5822	2.78789				3.16995
6	39359995	39368527	6p21.2	12	8533		2.63								3.25351												2.40926	3.5822	2.78789				2.51932
6	39368527	39785653	6p21.2	376	417127		2.63								3.25351												2.40926	4.51139	2.78789				2.51932
6	39785653	39893748	6p21.2	145	108096		2.63								3.25351												2.40926	4.51139	2.78789				3.4127
6	39893748	39920510	6p21.2	36	26763		2.63								3.25351												2.40926	4.51139	2.78789				2.52703
6	39920510	40119199	6p21.2	222	198690		3.34969								3.25351												2.40926	4.51139	2.78789				2.52703
6	40119199	40186089	6p21.2	57	66891		3.34969								3.25351												5.64302	4.51139	2.78789				2.52703
6	40186089	40214831	6p21.2	34	28743		3.34969								3.25351												3.80709	4.51139	2.78789				2.52703
6	40214831	40235095	6p21.2	30	20265		2.52958								3.25351												3.80709	4.51139	2.78789				2.52703
6	40235095	40388699	6p21.2	280	153605		2.52958								3.25351												3.80709	4.51139	2.78789				3.65713
6	40388699	40391015	6p21.2	6	2317		2.52958								3.25351	3.27651											3.80709	4.51139	2.78789				3.65713
6	40391015	40413718	6p21.2	39	22704		2.52958								3.25351	3.27651											3.80709	4.51139	2.78789				3.65713	3.20526
6	40413718	40993666	6p21.2 - 6p21.1	801	579949		2.52958								3.25351	3.27651											3.80709	4.51139	2.78789				3.65713
6	40993666	41022224	6p21.1	31	28559		2.52958								2.50058	3.27651											3.80709	4.51139	2.78789				3.65713
6	41022224	41025787	6p21.1	7	3564		2.52958								2.50058	3.27651											3.80709	4.51139	2.78789				2.90933
6	41025787	41047507	6p21.1	17	21721		2.52958								2.50058	3.27651												4.51139	2.78789				2.90933
6	41079904	41104919	6p21.1	15	25016		2.52958								2.50058												3.49415	4.51139	2.78789				2.90933
6	41104919	41114945	6p21.1	3	10027		2.52958								2.50058												3.49415	2.94812	2.78789				2.90933
6	41114945	41217704	6p21.1	113	102760		2.52958								2.50058	4.50359											3.49415	2.94812	2.78789				2.90933
6	41217704	41371576	6p21.1	193	153873		2.52958								2.50058	4.50359											3.49415	4.78807	2.78789				2.90933
6	41371576	41545337	6p21.1	173	173762		2.52958								2.50058	4.50359											3.49415	4.78807	2.78789				4.26734
6	41545337	41642437	6p21.1	109	97101		2.52958						3.17309		2.50058	4.50359											3.49415	4.78807	2.78789				4.26734
6	41642437	41670269	6p21.1	43	27833		2.52958						2.36363		2.50058	4.50359											3.49415	4.78807	2.78789				4.26734
6	41670269	41905117	6p21.1	151	234849		2.52958						2.36363		2.50058	4.50359											3.49415	4.78807	2.78789				3.07985
6	41905117	42810473	6p21.1	766	905357		2.52958						2.36363		2.50058	3.63052											3.49415	4.78807	2.78789				3.07985
6	42810473	43075501	6p21.1	156	265029		2.52958						2.36363		2.50058	3.63052											3.49415	4.78807	2.78789				3.89974
6	43075501	43449680	6p21.1	274	374180		2.52958						2.36363		2.50058	3.63052											3.49415		2.78789				3.89974
6	43449680	43562093	6p21.1	69	112414		2.52958						2.36363		2.50058												3.49415		2.78789				3.89974
6	43562093	43579177	6p21.1	10	17085		2.52958						2.36363		2.50058												3.49415	4.97875	2.78789				3.89974
6	43579177	44280023	6p21.1	605	700847		2.52958						2.36363		2.50058	4.26259											3.49415	4.97875	2.78789				3.89974
6	44280023	44341773	6p21.1	73	61751		2.52958						2.36363		2.50058	4.26259											3.49415	4.97875	2.78789				2.85459
6	44341773	44707890	6p21.1	467	366118		2.52958						2.36363		2.50058	2.48036											3.49415	4.97875	2.78789				2.85459
6	44707890	44760967	6p21.1	34	53078		2.52958						2.36363		2.50058	2.48036											3.49415	4.97875	2.78789
6	44760967	44791135	6p21.1	33	30169		3.18965						2.36363		2.50058												3.49415	4.97875	2.78789
6	46774413	46925085	6p12.3	218	150673		3.18965								2.50058								2.37813				3.49415	4.97875	2.78789
6	46925085	46940758	6p12.3	25	15674		3.18965								2.50058								2.37813				3.49415	2.38332	2.78789
6	46940758	47143529	6p12.3	301	202772		3.18965								2.50058								2.37813				3.49415	4.5681	2.78789
6	47143529	48147125	6p12.3	945	1003597		3.18965								3.27687								2.37813				3.49415	4.5681	2.78789
6	48147125	48253778	6p12.3	76	106654		3.18965								3.27687								2.37813				3.49415	2.98443	2.78789
6	48253778	48660962	6p12.3	346	407185		3.18965								2.48189								2.37813				3.49415	2.98443	2.78789
6	48660962	50060692	6p12.3	1134	1399731		3.18965								2.48189								2.37813				3.49415	4.81769	2.78789
6	50060692	50213056	6p12.3	155	152365		3.18965								2.48189								2.37813				2.94049	4.81769	2.78789
6	50213056	52006981	6p12.3 - 6p12.2	1716	1793926		3.18965								2.48189								2.37813				2.94049	3.42923	2.78789
6	52006981	52141591	6p12.2	187	134611		3.18965								2.48189								2.37813				2.94049	3.42923	2.78789				2.36221
6	52141591	52173421	6p12.2	31	31831		3.18965			1.15312					2.48189								2.37813				2.94049	3.42923	2.78789				2.36221
6	52173421	52588342	6p12.2	433	414922		3.18965								2.48189								2.37813				2.94049	3.42923	2.78789				2.36221
6	52588342	52730424	6p12.2	172	142083		3.18965								2.48189								2.37813				2.94049	2.852	2.78789				2.36221
6	52730424	52835244	6p12.2	130	104821		3.18965								2.48189								2.37813				2.94049	2.852	2.78789
6	52835244	52843951	6p12.2	23	8708		3.18965								2.48189								2.37813				2.94049	2.852	2.78789			0.877257
6	52843951	53045513	6p12.2 - 6p12.1	180	201563		3.18965								2.48189								2.37813				2.94049	2.852	2.78789
6	53074074	53921435	6p12.1	1014	847362		3.22344								2.48189								2.37813				2.94049	2.852	2.78789
6	53921435	53950268	6p12.1	35	28834		3.22344					3.08692			2.48189								2.37813				2.94049	2.852	2.78789
6	53950268	55506372	6p12.1	1531	1556105		3.22344								2.48189								2.37813				2.94049	2.852	2.78789
6	55506372	55530495	6p12.1	18	24124		5.61997								2.48189								2.37813				2.94049	2.852	2.78789
6	55530495	56210516	6p12.1	678	680022		3.07984								2.48189								2.37813				2.94049	2.852	2.78789
6	78971746	79003716	6q14.1	50	31971							3.25656		1.66463								3.86816																	3.02755	5.37772						2.51079
6	79003716	79014008	6q14.1	12	10293							1.52346		1.66463								3.86816																	3.02755	5.37772						2.51079
6	79014008	79014033	6q14.1	2	26							1.52346		1.66463								3.86816							2.87151										3.02755	5.37772						2.51079
6	79014033	79020411	6q14.1	12	6379							3.67734		1.66463								3.86816							2.87151										3.02755	5.37772						2.51079
6	79020411	79023585	6q14.1	11	3175							3.67734		1.66463								3.86816																	3.02755	5.37772						2.51079
6	103736402	103747533	6q16.3	13	11132						0.695292	2.32657		1.66463		1.16021																											4.24288			5.16177
6	103754806	103760025	6q16.3	11	5220		4.60454				0.695292	2.32657		1.66463																													4.24288			5.16177
7	43259	1807070	7p22.3	762	1763812					1.60789		2.52788	2.63736								2.45912	2.77343	2.56221		2.42041														2.40327		2.3348			2.42387	1.64496
7	1807070	2781361	7p22.3	668	974292					1.60789		2.52788	2.63736								2.45912	2.77343	2.56221		2.42041				2.68542										2.40327		2.3348			2.42387	1.64496
7	2781361	3355523	7p22.3 - 7p22.2	744	574163					1.60789		2.52788	2.63736								2.45912	2.77343	2.56221		2.42041				2.68542				2.81187						2.40327		2.3348			2.42387	1.64496
7	3355523	3942693	7p22.2	805	587171					1.60789		2.52788	2.63736								2.45912	2.77343	2.56221		2.42041				2.68542				2.81187						2.40327		2.3348	1.67344		2.42387	1.64496
7	3942693	4417980	7p22.2	626	475288					1.60789		2.52788	2.63736								2.45912	2.77343	2.56221		2.42041				2.68542				3.59449						2.40327		2.3348	1.67344		2.42387	1.64496
7	4417980	4437062	7p22.2	26	19083					1.60789		2.52788	2.63736								2.45912	2.77343	2.56221		3.97968				2.68542				3.59449						2.40327		2.3348	1.67344		2.42387	1.64496
7	4437062	5175360	7p22.2 - 7p22.1	608	738299					1.60789		2.52788	2.63736								2.45912	2.77343	2.56221		2.41948				2.68542				3.59449						2.40327		2.3348	1.67344		2.42387	1.64496
7	5175360	6713575	7p22.1	970	1538216							2.52788	2.63736								2.45912	2.77343	2.56221		2.41948				2.68542										2.40327		2.3348	1.67344		2.42387	1.64496
7	6713575	6968407	7p22.1	117	254833							2.52788									2.45912	2.77343	2.56221		2.41948				2.68542										2.40327		2.3348	1.67344		2.42387	1.64496
7	6968407	7002675	7p22.1	10	34269							2.52788									2.45912	2.77343	2.56221		2.41948				2.68542										2.40327		2.3348	2.35131		2.42387	1.64496
7	7002675	7079984	7p22.1	66	77310		2.82357					2.52788									2.45912	2.77343	2.56221		2.41948				2.68542										2.40327		2.3348	2.35131		2.42387	1.64496
7	7079984	7860333	7p22.1 - 7p21.3	1089	780350		2.82357					2.52788									2.45912	2.77343	2.56221		2.41948														2.40327		2.3348	2.35131		2.42387	1.64496
7	7860333	7863934	7p21.3	19	3602		2.82357					2.52788									2.45912	2.77343	2.56221		2.41948									0.971927					2.40327		2.3348	2.35131		2.42387	1.64496
7	7863934	12496823	7p21.3	6061	4632890		2.82357					2.52788									2.45912	2.77343	2.56221		2.41948														2.40327		2.3348	2.35131		2.42387	1.64496
7	12496823	12505678	7p21.3	18	8856		2.82357					2.52788									2.45912	2.77343	2.56221		2.41948							0.559929							2.40327		2.3348	2.35131		2.42387	1.64496
7	12505678	13958603	7p21.3 - 7p21.2	1704	1452926		2.82357					2.52788									2.45912	2.77343	2.56221		2.41948														2.40327		2.3348	2.35131		2.42387	1.64496
7	13958603	13976810	7p21.2	50	18208		2.82357					2.52788									2.45912	2.77343	2.56221		2.41948				3.18892										2.40327		2.3348	2.35131		2.42387	1.64496
7	13976810	13979433	7p21.2	12	2624							2.52788									2.45912	2.77343	2.56221		2.41948				3.18892										2.40327		2.3348	2.35131		2.42387	1.64496
7	13979433	13980251	7p21.2	2	819		2.71697					2.52788									2.45912	2.77343	2.56221		2.41948				3.18892										2.40327		2.3348	2.35131		2.42387	1.64496
7	13980251	14016398	7p21.2	123	36148		2.71697					2.52788									2.45912	2.77343	2.56221		2.41948														2.40327		2.3348	2.35131		2.42387	1.64496
7	14016398	14019782	7p21.2	23	3385		2.71697					2.52788									2.45912	2.77343	2.56221	4.20568	2.41948														2.40327		2.3348	2.35131		2.42387	1.64496
7	14019782	14020208	7p21.2	7	427		2.71697		3.60707			2.52788									2.45912	2.77343	2.56221	4.20568	2.41948														2.40327		2.3348	2.35131		2.42387	1.64496
7	14020208	14027598	7p21.2	9	7391		2.71697		3.60707			2.52788									2.45912	2.77343	2.56221		2.41948														2.40327		2.3348	2.35131		2.42387	1.64496
7	14027598	15413708	7p21.2	1534	1386111		2.71697					2.52788									2.45912	2.77343	2.56221		2.41948														2.40327		2.3348	2.35131		2.42387	1.64496
7	15413708	15422084	7p21.2	14	8377		2.71697					2.52788								3.73511	2.45912	2.77343	2.56221		2.41948														2.40327		2.3348	2.35131		2.42387	1.64496
7	15422084	16697273	7p21.2 - 7p21.1	1610	1275190		2.71697					2.52788									2.45912	2.77343	2.56221		2.41948														2.40327		2.3348	2.35131		2.42387	1.64496
7	16697273	16701700	7p21.1	13	4428		2.71697			3.98878		2.52788									2.45912	2.77343	2.56221		2.41948														2.40327		2.3348	2.35131		2.42387	1.64496
7	16701700	16770753	7p21.1	92	69054		2.71697			2.38687		2.52788									2.45912	2.77343	2.56221		2.41948														2.40327		2.3348	2.35131		2.42387	1.64496
7	16770753	17022112	7p21.1	358	251360		2.71697			2.38687		2.52788									2.45912	2.77343	2.56221		2.41948														2.40327		2.3348	2.35131		2.42387	1.64496	2.56687
7	17022112	17156774	7p21.1	195	134663		2.71697					2.52788									2.45912	2.77343	2.56221		2.41948														2.40327		2.3348	2.35131		2.42387	1.64496	2.56687
7	17156774	17192107	7p21.1	36	35334		2.71697														2.45912	2.77343	2.56221		2.41948														2.40327		2.3348	2.35131		2.42387	1.64496	2.56687
7	17192107	17491539	7p21.1	272	299433		2.71697					2.38387									2.45912	2.77343	2.56221		2.41948														2.40327		2.3348	2.35131		2.42387	1.64496	2.56687
7	17491539	19034208	7p21.1	1907	1542670		2.71697					2.38387									2.45912	2.77343	2.56221		2.41948														2.40327		2.3348	2.35131		2.42387	1.64496
7	19034208	19039567	7p21.1	22	5360		2.71697					2.38387									2.45912	2.77343	2.56221		2.41948														2.40327		2.3348	2.35131	5.82926	2.42387	1.64496
7	19039567	19045844	7p21.1	18	6278		2.71697					2.38387									2.45912	2.77343	2.56221		2.41948														2.40327		2.3348	2.35131		2.42387	1.64496
7	19045844	19066615	7p21.1	53	20772		2.71697					3.0505									2.45912	2.77343	2.56221		2.41948														2.40327		2.3348	2.35131		2.42387	1.64496
7	19066615	19077945	7p21.1	22	11331		2.71697					3.0505									2.45912	2.77343	2.56221		2.41948					2.52332									2.40327		2.3348	2.35131		2.42387	1.64496
7	19077945	19087697	7p21.1	10	9753		2.71697					3.0505									2.45912	2.77343	2.56221		2.41948					2.52332		0.804076							2.40327		2.3348	2.35131		2.42387	1.64496
7	19087697	19093508	7p21.1	7	5812		2.71697					3.0505									2.45912	2.77343	2.56221		2.41948							0.804076							2.40327		2.3348	2.35131		2.42387	1.64496
7	19093508	19108549	7p21.1	43	15042		2.71697					3.0505									2.45912	2.77343	2.56221		2.41948														2.40327		2.3348	2.35131		2.42387	1.64496
7	19108549	19113774	7p21.1	10	5226		2.71697					3.0505									2.45912	2.77343	2.56221		2.41948							0.764029							2.40327		2.3348	2.35131		2.42387	1.64496
7	19113774	19174211	7p21.1	98	60438		2.71697					3.0505									2.45912	2.77343	2.56221		2.41948														2.40327		2.3348	2.35131		2.42387	1.64496
7	19174211	19178923	7p21.1	12	4713		2.71697					3.0505									2.45912	2.77343	2.56221		2.41948												0.921292		2.40327		2.3348	2.35131		2.42387	1.64496
7	19178923	19189888	7p21.1	13	10966		2.71697					3.0505									2.45912	2.77343	2.56221		2.41948														2.40327		2.3348	2.35131		2.42387	1.64496
7	19189888	19198411	7p21.1	11	8524		2.71697					3.0505									2.45912	2.77343	2.56221		2.41948														2.40327		2.3348	2.35131	5.53457	2.42387	1.64496
7	19198411	19214418	7p21.1	46	16008		2.71697					3.0505									2.45912	2.77343	2.56221		2.41948														2.40327		2.3348	2.35131		2.42387	1.64496
7	19214418	19220272	7p21.1	15	5855		2.71697					3.0505									2.45912	2.77343	2.56221		2.41948														2.40327		2.3348	4.30336		2.42387	1.64496
7	19220272	19240195	7p21.1	27	19924		2.71697					3.0505									2.45912	2.77343	2.56221		2.41948														2.40327		2.3348			2.42387	1.64496
7	19240195	19244773	7p21.1	8	4579		2.71697														2.45912	2.77343	2.56221		2.41948														2.40327		2.3348			2.42387	1.64496
7	19244773	19245456	7p21.1	14	684		2.71697														2.45912	2.77343	2.56221		2.41948	5.01499													2.40327		2.3348			2.42387	1.64496
7	19245456	19320051	7p21.1	63	74596		2.71697														2.45912	2.77343	2.56221		2.41948														2.40327		2.3348			2.42387	1.64496
7	19320051	23414415	7p21.1 - 7p15.3	4938	4094365		2.71697					1.64772									2.45912	2.77343	2.56221		2.41948														2.40327		2.3348			2.42387	1.64496
7	23414415	23433013	7p15.3	16	18599		2.71697					1.64772									1.34799	2.77343	2.56221		2.41948														2.40327		2.3348			2.42387	1.64496
7	23433013	26482140	7p15.3 - 7p15.2	3520	3049128		2.71697					1.64772									2.46907	2.77343	2.56221		2.41948														2.40327		2.3348			2.42387	1.64496
7	26482140	26588475	7p15.2	173	106336		2.71697					1.64772									2.46907	2.77343	2.56221		2.41948								2.59563						2.40327		2.3348			2.42387	1.64496
7	26588475	28494420	7p15.2 - 7p15.1	1978	1905946		2.71697					1.64772									2.46907	2.77343	2.56221		2.41948														2.40327		2.3348			2.42387	1.64496
7	28494420	28502669	7p15.1	28	8250		2.71697					1.64772									2.46907	2.77343	2.56221		2.41948										1.0354				2.40327		2.3348			2.42387	1.64496
7	28502669	28922058	7p15.1 - 7p14.3	503	419390		2.71697					1.64772									2.46907	2.77343	2.56221		2.41948														2.40327		2.3348			2.42387	1.64496
7	28922058	29047259	7p14.3	166	125202		2.71697					1.64772									2.46907	2.77343	2.56221		2.41948								2.5271						2.40327		2.3348			2.42387	1.64496
7	29047259	30876277	7p14.3	2063	1829019		2.71697					1.64772									2.46907	2.77343	2.56221		2.41948				3.13742				2.5271						2.40327		2.3348			2.42387	1.64496
7	30876277	31010085	7p14.3	122	133809		2.71697					1.64772									2.46907	2.77343	2.56221		2.41948				3.13742				3.28607						2.40327		2.3348			2.42387	1.64496
7	31010085	31165752	7p14.3	174	155668		2.71697					1.64772									2.46907	2.77343	2.56221		2.41948				5.35244				3.28607						2.40327		2.3348			2.42387	1.64496
7	31165752	31186883	7p14.3	16	21132		2.71697					1.64772									2.46907	2.77343	2.56221		2.41948				5.35244				2.46534						2.40327		2.3348			2.42387	1.64496
7	31186883	31728179	7p14.3	680	541297		2.71697					1.64772									2.46907	2.77343	2.56221		2.41948				3.75539				2.46534						2.40327		2.3348			2.42387	1.64496
7	31728179	33000601	7p14.3	1379	1272423		2.71697					1.64772									2.46907	2.77343	2.56221		2.41948				2.47587				2.46534						2.40327		2.3348			2.42387	1.64496
7	33000601	36926944	7p14.3 - 7p14.2	4132	3926344		2.71697					1.64772									2.46907	2.77343	2.56221		2.41948				2.47587										2.40327		2.3348			2.42387	1.64496
7	36926944	36940794	7p14.2	22	13851		2.71697					0.86162									2.46907	2.77343	2.56221		2.41948				2.47587										2.40327		2.3348			2.42387	1.64496
7	36940794	38201068	7p14.2 - 7p14.1	1482	1260275		2.71697					1.62471									2.46907	2.77343	2.56221		2.41948				2.47587										2.40327		2.3348			2.42387	1.64496
7	38201068	38223699	7p14.1	16	22632		2.71697					1.62471									2.46907	2.77343	2.56221		2.41948				2.47587										2.40327					2.42387	1.64496
7	38223699	38289310	7p14.1	63	65612		2.71697					1.62471									2.46907	2.77343	2.56221		2.41948				2.47587										2.40327		2.44402			2.42387	1.64496
7	38289310	38303289	7p14.1	10	13980		2.71697					2.50468									2.46907	2.77343	2.56221		2.41948				2.47587										2.40327		2.44402			2.42387	1.64496
7	38303289	38321346	7p14.1	14	18058		2.71697					2.50468									2.46907	2.77343	2.56221		2.41948				2.47587						2.83907				2.40327		2.44402			2.42387	1.64496
7	38321346	38323495	7p14.1	3	2150		2.71697					2.50468									2.46907	2.77343	2.56221		2.41948				2.47587						2.83907		3.10609		2.40327		2.44402			2.42387	1.64496
7	38323495	38325609	7p14.1	6	2115		2.71697					2.50468					3.17604				2.46907	2.77343	2.56221		2.41948				2.47587						2.83907		3.10609		2.40327		2.44402			2.42387	1.64496
7	38325609	38326740	7p14.1	8	1132		2.71697					2.50468					3.17604			3.27227	2.46907	2.77343	2.56221		2.41948				2.47587						2.83907		3.10609		2.40327		2.44402			2.42387	1.64496
7	38326740	38327596	7p14.1	4	857		2.71697			2.74108		2.50468					3.17604			3.27227	2.46907	2.77343	2.56221		2.41948				2.47587						2.83907		3.10609		2.40327		2.44402			2.42387	1.64496
7	38327596	38328390	7p14.1	1	795		2.71697			2.74108		2.50468					3.17604			3.27227	2.46907	2.77343	2.56221		2.41948				2.47587				3.82211		2.83907		3.10609		2.40327		2.44402			2.42387	1.64496
7	38328390	38328563	7p14.1	1	174		2.71697			2.74108		2.50468								3.27227	2.46907	2.77343	2.56221		2.41948				2.47587				3.82211		2.83907		3.10609		2.40327		2.44402			2.42387	1.64496
7	38328563	38328676	7p14.1	1	114		2.71697			2.74108		2.50468								3.27227	2.46907	2.77343	2.56221		3.94009				2.47587				3.82211		2.83907		3.10609		2.40327		2.44402			2.42387	1.64496
7	38328676	38328731	7p14.1	2	56		2.71697			2.74108		2.50468								3.27227	2.46907	2.77343	2.56221		3.94009				2.47587	2.73374			3.82211		2.83907		3.10609		2.40327		2.44402			2.42387	1.64496
7	38328731	38328818	7p14.1	2	88		3.94803			2.74108		2.50468							0.782722	3.27227	2.46907	2.77343	2.56221		3.94009				2.47587	2.73374			3.82211		2.83907		3.10609		2.40327		2.44402			2.42387	1.64496
7	38328818	38329598	7p14.1	10	781		3.94803			2.74108		2.50468				3.72063		3.60495	0.782722	3.27227	3.93783	5.08956	2.56221	3.52529	3.94009				2.47587	2.73374			3.82211		2.83907	3.74224	3.10609		2.40327		2.44402	5.35891		2.42387	1.64496
7	38329598	38329714	7p14.1	2	117		3.94803			2.74108		2.50468				3.72063		3.60495		3.27227	3.93783	5.08956	2.56221	3.52529	3.94009				2.47587	2.73374			3.82211		2.83907	3.74224	3.10609		2.40327		2.44402	5.35891		2.42387	1.64496
7	38329714	38331376	7p14.1	9	1663		3.94803			2.74108		2.50468				3.72063		3.60495		3.27227	3.93783	5.08956	2.56221	3.52529	3.94009				2.47587	2.73374			3.82211		2.83907	3.74224	3.10609		2.40327		2.44402			2.42387	1.64496
7	38331376	38331643	7p14.1	6	268		3.94803			2.74108		2.50468				3.72063		3.60495		3.27227	3.93783	5.08956	2.56221	3.52529	3.94009				2.47587	2.73374			2.42218		2.83907	3.74224	3.10609		2.40327		2.44402			2.42387	1.64496
7	38331643	38331879	7p14.1	1	237		3.94803			2.74108		2.50468								3.27227	3.93783	2.91194	2.56221	3.52529	3.94009				2.47587	2.73374			2.42218		2.83907	3.74224	3.10609		2.40327		2.44402			2.42387	1.64496
7	38331879	38333926	7p14.1	7	2048		3.94803			2.74108		2.50468								3.27227	3.93783	2.91194	2.56221	3.52529	2.46568				2.47587	2.73374			2.42218		2.83907	3.74224	3.10609		2.40327		2.44402			2.42387	1.64496
7	38333926	38335321	7p14.1	6	1396		3.94803			2.74108		2.50468								3.27227	3.93783	2.91194	2.56221	3.52529	2.46568				2.47587	2.73374			2.42218		2.83907	3.74224			2.40327		2.44402			2.42387	1.64496
7	38335321	38338275	7p14.1	2	2955		2.61836			2.74108		2.50468								3.27227	3.93783	2.91194	2.56221	3.52529	2.46568				2.47587	2.73374			2.42218		2.83907	3.74224			2.40327		2.44402			2.42387	1.64496
7	38338275	38341049	7p14.1	5	2775		2.61836					2.50468								3.27227	2.50095	2.91194	2.56221		2.46568				2.47587	2.73374			2.42218		2.83907				2.40327		2.44402			2.42387	1.64496
7	38341049	38356620	7p14.1	22	15572		2.61836					2.50468									2.50095	2.91194	2.56221		2.46568				2.47587				2.42218		2.83907				2.40327		2.44402			2.42387	1.64496
7	38356620	38360514	7p14.1	25	3895		2.61836					2.50468									2.50095	2.91194	2.56221		2.46568				2.47587				2.42218						2.40327		2.44402			2.42387	1.64496
7	38360514	38380350	7p14.1	15	19837		2.61836														2.50095	2.91194	2.56221		2.46568				2.47587				2.42218						2.40327		2.44402			2.42387	1.64496
7	38380350	38414524	7p14.1	28	34175		2.61836					1.11193									2.50095	2.91194	2.56221		2.46568				2.47587				2.42218						2.40327		2.44402			2.42387	1.64496
7	38414524	40271199	7p14.1	1863	1856676		2.61836														2.50095	2.91194	2.56221		2.46568				2.47587				2.42218						2.40327		2.44402			2.42387	1.64496
7	40271199	40291493	7p14.1	12	20295		2.61836														2.50095	2.91194	2.56221		2.46568				2.47587				4.50483						2.40327		2.44402			2.42387	1.64496
7	40291493	41773909	7p14.1	1464	1482417		2.61836														2.50095	2.91194	2.56221		2.46568				2.47587				2.42926						2.40327		2.44402			2.42387	1.64496
7	41773909	41784481	7p14.1	21	10573		2.61836	1.12085													2.50095	2.91194	2.56221		2.46568				2.47587				2.42926						2.40327		2.44402			2.42387	1.64496
7	41784481	42541253	7p14.1	950	756773		2.61836														2.50095	2.91194	2.56221		2.46568				2.47587				2.42926						2.40327		2.44402			2.42387	1.64496
7	42541253	42552345	7p14.1	15	11093		2.61836														2.50095	2.91194	2.56221		2.46568				2.47587			0.846999	2.42926						2.40327		2.44402			2.42387	1.64496
7	42552345	43658516	7p14.1 - 7p13	1117	1106172		2.61836														2.50095	2.91194	2.56221		2.46568				2.47587				2.42926						2.40327		2.44402			2.42387	1.64496
7	43658516	43743518	7p13	71	85003		2.61836														2.50095	2.91194	2.56221		2.46568				2.47587										2.40327		2.44402			2.42387	1.64496
7	43743518	43977062	7p13	169	233545		2.61836														2.50095	2.91194	2.56221		2.46568				2.47587				2.46062						2.40327		2.44402			2.42387	1.64496
7	43977062	44424836	7p13	225	447775		2.61836														2.50095	2.91194	2.56221		2.46568				2.47587				3.2625						2.40327		2.44402			2.42387	1.64496
7	44424836	44451217	7p13	19	26382		2.61836														2.50095	2.91194			2.46568				2.47587				3.2625						2.40327		2.44402			2.42387	1.64496
7	44451217	45604906	7p13 - 7p12.3	976	1153690		2.61836														2.50095	2.91194	2.55083		2.46568				2.47587				3.2625						2.40327		2.44402			2.42387	1.64496
7	45604906	45643953	7p12.3	35	39048		2.61836														2.50095	2.91194	2.55083		2.46568				2.47587				5.76754						2.40327		2.44402			2.42387	1.64496
7	45643953	46029110	7p12.3	272	385158		2.61836														2.50095	2.91194	2.55083		2.46568				2.47587										2.40327		2.44402			2.42387	1.64496
7	46029110	46840491	7p12.3	1008	811382		2.61836														2.50095	2.91194	2.55083		2.46568				2.47587				2.5055						2.40327		2.44402			2.42387	1.64496
7	46840491	47210094	7p12.3	551	369604		2.61836										2.77458				2.50095	2.91194	2.55083		2.46568				2.47587				2.5055						2.40327		2.44402			2.42387	1.64496
7	47210094	47221299	7p12.3	13	11206		2.61836										2.77458				2.50095	2.91194	2.55083		2.46568				3.70029				2.5055						2.40327		2.44402			2.42387	1.64496
7	47221299	47623549	7p12.3	476	402251		2.61836										2.77458				2.50095	2.91194	2.55083		2.46568				3.70029				3.22773						2.40327		2.44402			2.42387	1.64496
7	47623549	47659877	7p12.3	29	36329		2.61836										2.77458				2.50095	2.91194	2.55083		2.46568				3.70029				3.22773						2.40327		2.44402	1.16869		2.42387	1.64496
7	47659877	47993044	7p12.3	382	333168		2.61836										2.77458				2.50095	2.91194	2.55083		2.46568				3.70029				3.22773						2.40327		2.44402			2.42387	1.64496
7	47993044	48094252	7p12.3	107	101209		2.61836										2.77458				2.50095	2.91194	2.55083		2.46568				3.70029										2.40327		2.44402			2.42387	1.64496
7	48094252	48474718	7p12.3	321	380467		2.61836										2.77458				2.50095	2.91194	2.55083		2.46568				2.47197										2.40327		2.44402			2.42387	1.64496
7	48474718	48486844	7p12.3	17	12127		2.61836										2.77458				2.50095	2.91194	2.55083		2.46568				2.47197			0.767419							2.40327		2.44402			2.42387	1.64496
7	48486844	48547139	7p12.3	74	60296		2.61836										2.77458				2.50095	2.91194	2.55083		2.46568				2.47197										2.40327		2.44402			2.42387	1.64496
7	48547139	48587647	7p12.3	50	40509		2.61836										2.77458				2.50095	2.91194			2.46568				2.47197										2.40327		2.44402			2.42387	1.64496
7	48587647	49308891	7p12.3 - 7p12.2	768	721245		2.61836										2.77458				2.50095	2.91194	2.53077		2.46568				2.47197										2.40327		2.44402			2.42387	1.64496
7	49308891	50294990	7p12.2	993	986100		2.61836														2.50095	2.91194	2.53077		2.46568				2.47197										2.40327		2.44402			2.42387	1.64496
7	50294990	50418415	7p12.2	78	123426		2.61836														2.50095	2.91194	2.53077	1.28612	2.46568				2.47197										2.40327		2.44402			2.42387	1.64496
7	50418415	50426756	7p12.2	16	8342		2.61836			0.982997											2.50095	2.91194	2.53077	1.28612	2.46568				2.47197						0.954872				2.40327		2.44402			2.42387	1.64496
7	50426756	50430258	7p12.2	2	3503		2.61836			0.982997											2.50095	2.91194	2.53077	1.28612	2.46568				2.47197				2.78818		0.954872				2.40327		2.44402			2.42387	1.64496
7	50430258	50430642	7p12.2	2	385		2.61836														2.50095	2.91194	2.53077	1.28612	2.46568				2.47197				2.78818						2.40327		2.44402			2.42387	1.64496
7	50430642	51096025	7p12.2 - 7p12.1	931	665384		2.61836														2.50095	2.91194	2.53077		2.46568				2.47197				2.78818						2.40327		2.44402			2.42387	1.64496
7	51096025	51654361	7p12.1	524	558337		2.61836														2.50095	2.91194	2.53077		2.46568				2.47197				2.78818						2.40327		2.44402	2.30415		2.42387	1.64496
7	51654361	51673506	7p12.1	21	19146		2.61836														2.50095	2.91194	2.53077		2.46568				2.47197	2.72179			2.78818						2.40327		2.44402	2.30415		2.42387	1.64496
7	51673506	51739627	7p12.1	120	66122		2.61836														2.50095	2.91194	2.53077		2.46568				2.47197				2.78818						2.40327		2.44402	2.30415		2.42387	1.64496
7	51739627	52333197	7p12.1	782	593571		2.61836														2.50095	2.91194	2.53077		2.46568				2.47197										2.40327		2.44402	2.30415		2.42387	1.64496
7	52333197	52339027	7p12.1	11	5831		2.61836														2.50095	2.91194	2.53077		2.46568				2.47197					3.40414					2.40327		2.44402	2.30415		2.42387	1.64496
7	52339027	53255962	7p12.1	1075	916936		2.61836														2.50095	2.91194	2.53077		2.46568				2.47197										2.40327		2.44402	2.30415		2.42387	1.64496
7	53255962	53863328	7p12.1	650	607367		3.47946														2.50095	2.91194	2.53077		2.46568				2.47197										2.40327		2.44402	2.30415		2.42387	1.64496
7	53863328	54348325	7p12.1 - 7p11.2	490	484998		7.02958														2.50095	2.91194	2.53077		2.46568				2.47197										2.40327		2.44402	2.30415		2.42387	1.64496
7	54348325	54366601	7p11.2	15	18277		13.5851														2.50095	2.91194	2.53077		2.46568				2.47197										2.40327		2.44402	2.30415		2.42387	1.64496
7	54366601	54370032	7p11.2	4	3432		5.74146														2.50095	2.91194	2.53077		2.46568				2.47197										2.40327		2.44402	2.30415		2.42387	1.64496
7	54370032	54376672	7p11.2	2	6641		5.74146														2.50095	2.91194	2.53077		4.2505				2.47197										2.40327		2.44402	2.30415		2.42387	1.64496
7	54376672	54390002	7p11.2	8	13331		5.74146														2.50095	2.91194	2.53077		4.2505				2.47197						3.22043				2.40327		2.44402	2.30415		2.42387	5.01482
7	54390002	54393944	7p11.2	1	3943		10.9927														2.50095	2.91194	2.53077		4.2505				2.47197						3.22043				2.40327		2.44402	2.30415		2.42387	5.01482
7	54393944	54394803	7p11.2	1	860		10.9927														2.50095	2.91194	2.53077						2.47197						3.22043				2.40327		2.44402	2.30415		2.42387	5.01482
7	54394803	54512122	7p11.2	99	117320		10.9927														2.50095	2.91194	2.53077						2.47197						3.22043				2.40327		2.44402	2.30415		2.42387	1.41417
7	54512122	54534820	7p11.2	19	22699		10.9927														2.50095	2.91194	2.53077						2.47197						3.22043				2.40327		2.44402	2.30415		2.42387	3.11364
7	54534820	54535604	7p11.2	20	785		19.7461														2.50095	2.91194	2.53077						2.47197						3.22043				2.40327		2.44402	2.30415		2.42387	3.11364
7	54535604	54602488	7p11.2	61	66885		7.45018														2.50095	2.91194	2.53077						2.47197						3.22043				2.40327		2.44402	2.30415		2.42387	3.11364
7	54602488	54629762	7p11.2	22	27275		7.45018														2.50095	2.91194	2.53077						2.47197						3.22043				2.40327	9.05388	2.44402	2.30415		2.42387	3.11364
7	54629762	54642457	7p11.2	15	12696		7.45018														2.50095	2.91194	2.53077			5.00769			2.47197						3.22043				2.40327	9.05388	2.44402	2.30415		2.42387	3.11364
7	54642457	54695106	7p11.2	79	52650		7.45018														2.50095	2.91194	2.53077						2.47197						3.22043				2.40327	9.05388	2.44402	2.30415		2.42387	3.11364
7	54695106	54701822	7p11.2	3	6717		7.45018														2.50095	2.91194	2.53077						2.47197						3.22043				2.40327	9.05388	2.44402	2.30415		2.42387	6.20333
7	54701822	54711465	7p11.2	17	9644		7.45018														2.50095	2.91194	2.53077						2.47197										2.40327	9.05388	2.44402	2.30415		2.42387	6.20333
7	54711465	54725982	7p11.2	34	14518		7.45018														2.50095	2.91194	2.53077						2.47197										2.40327	9.05388	2.44402	2.30415		2.42387	20.7527
7	54725982	54806953	7p11.2	105	80972		7.45018														2.50095	2.91194	2.53077						2.47197										2.40327	9.05388	2.44402	2.30415		2.42387	9.4554
7	54806953	54879229	7p11.2	102	72277	14.48	7.45018														2.50095	2.91194	2.53077						2.47197										2.40327	9.05388	2.44402	2.30415		2.42387	9.4554
7	54879229	54884700	7p11.2	4	5472	26.6067	7.45018														2.50095	2.91194	2.53077						2.47197										2.40327	9.05388	2.44402	2.30415		2.42387	9.4554
7	54884700	54941681	7p11.2	59	56982	26.6067	10.7173														2.50095	2.91194	2.53077						2.47197										2.40327	9.05388	2.44402	2.30415		2.42387	9.4554
7	54941681	54983891	7p11.2	48	42211	26.6067	10.7173														2.50095	2.91194	2.53077						2.47197										2.40327	9.05388	2.44402	2.30415		2.42387	19.8072
7	54983891	54993744	7p11.2	11	9854	26.6067	10.7173														2.50095	2.91194	2.53077						2.47197				21.4178						2.40327	9.05388	2.44402	2.30415		2.42387	19.8072
7	54993744	55006601	7p11.2	5	12858	26.6067	20.3008														2.50095	2.91194	2.53077						2.47197				21.4178						2.40327	9.05388	2.44402	2.30415		2.42387	19.8072
7	55006601	55029256	7p11.2	24	22656	26.6067	20.3008														2.50095	2.91194	2.53077						2.47197				21.4178		13.7039				2.40327	9.05388	2.44402	2.30415		2.42387	19.8072
7	55029256	55036798	7p11.2	8	7543	26.6067	20.3008														2.50095	2.91194	2.53077						2.47197				21.4178		13.7039				2.40327	14.2596	2.44402	2.30415		2.42387	19.8072
7	55036798	55082296	7p11.2	32	45499	26.6067															2.50095	2.91194	2.53077						2.47197				21.4178		13.7039				2.40327	14.2596	2.44402	2.30415		2.42387	32.9747
7	55082296	55090842	7p11.2	16	8547	26.6067	15.8546														2.50095	2.91194	2.53077						2.47197				21.4178		13.7039				2.40327	14.2596	2.44402	2.30415		2.42387	32.9747
7	55090842	55105580	7p11.2	30	14739	14.9643	15.8546														2.50095	2.91194	2.53077						2.47197				21.4178		13.7039				2.40327	14.2596	2.44402	2.30415		2.42387	32.9747
7	55105580	55108735	7p11.2	13	3156	14.9643	15.8546														2.50095	2.91194	2.53077						2.47197				12.7331		13.7039				2.40327	14.2596	2.44402	2.30415		2.42387	32.9747
7	55108735	55114806	7p11.2	12	6072	14.9643	15.8546														2.50095	2.91194	2.53077						2.47197				12.7331		13.7039				2.40327	14.2596	2.44402	2.30415		2.42387	10.3961
7	55114806	55115769	7p11.2	4	964	14.9643	15.8546														2.50095	2.91194	2.53077						2.47197				12.7331		8.87289				2.40327	14.2596	2.44402	2.30415		2.42387	10.3961
7	55115769	55116383	7p11.2	3	615	14.9643	40.2636														2.50095	2.91194	2.53077						2.47197				12.7331		8.87289				2.40327	14.2596	2.44402	2.30415		2.42387	10.3961
7	55116383	55127362	7p11.2	15	10980	14.9643	40.2636														2.50095	2.91194	2.53077						2.47197				26.1794		8.87289				2.40327	14.2596	2.44402	2.30415		2.42387	58.6488
7	55127362	55129658	7p11.2	10	2297	14.9643	15.2186														2.50095	2.91194	2.53077						2.47197				26.1794		8.87289				2.40327	14.2596	2.44402	2.30415		2.42387	58.6488
7	55129658	55148256	7p11.2	43	18599	14.9643	15.2186														2.50095	2.91194	2.53077						2.47197				11.1859		8.87289				2.40327	14.2596	2.44402	2.30415		2.42387	21.396
7	55148256	55150111	7p11.2	1	1856	14.9643	37.9661														2.50095	2.91194	2.53077						2.47197				11.1859		8.87289				2.40327	14.2596	2.44402	2.30415		2.42387	21.396
7	55150111	55152651	7p11.2	13	2541	14.9643	37.9661														2.50095	2.91194	2.53077						2.47197				34.5767		8.87289				2.40327	14.2596	2.44402	2.30415		2.42387	21.396
7	55152651	55152988	7p11.2	4	338	14.9643	37.9661														2.50095	2.91194	2.53077						2.47197				14.821		8.87289				2.40327	14.2596	2.44402	2.30415		2.42387	21.396
7	55152988	55173221	7p11.2	52	20234	14.9643	19.2373														2.50095	2.91194	2.53077						2.47197				14.821		8.87289				2.40327	14.2596	2.44402	2.30415		2.42387	21.396
7	55173221	55177045	7p11.2	15	3825	14.9643	19.2373														2.50095	2.91194	2.53077						2.47197				14.821		3.7739				2.40327	14.2596	2.44402	2.30415		2.42387	21.396
7	55177045	55181872	7p11.2	4	4828	14.9643	19.2373														2.50095	2.91194	2.53077						2.47197				14.821		10.0313				2.40327	14.2596	2.44402	2.30415		2.42387	21.396
7	55181872	55181910	7p11.2	2	39	35.1589	19.2373														2.50095	2.91194	2.53077						2.47197				14.821		10.0313				2.40327	14.2596	2.44402	2.30415		2.42387	21.396
7	55181910	55185862	7p11.2	12	3953	35.1589	19.2373														2.50095	2.91194	2.53077						2.47197				14.821		10.0313				2.40327	14.2596	2.44402	2.30415		2.42387	71.6798
7	55185862	55187994	7p11.2	2	2133	14.493	19.2373														2.50095	2.91194	2.53077						2.47197				14.821		10.0313				2.40327	14.2596	2.44402	2.30415		2.42387	71.6798
7	55187994	55199309	7p11.2	28	11316	14.493	10.9684														2.50095	2.91194	2.53077						2.47197				14.821		10.0313				2.40327	14.2596	2.44402	2.30415		2.42387	12.5088
7	55199309	55202529	7p11.2	3	3221	14.493	10.9684														2.50095	2.91194	2.53077						2.47197				14.821		10.0313				2.40327	14.2596	2.44402	2.30415		2.42387	48.7041
7	55202529	55202634	7p11.2	3	106	14.493	42.7514														2.50095	2.91194	2.53077						2.47197				14.821		19.3193				2.40327	14.2596	2.44402	2.30415		2.42387	48.7041
7	55202634	55203017	7p11.2	2	384	14.493	42.7514														2.50095	2.91194	2.53077						2.47197				36.2637		19.3193				2.40327	14.2596	2.44402	2.30415		2.42387	48.7041
7	55203017	55206419	7p11.2	11	3403	53.9442	42.7514														2.50095	2.91194	2.53077						2.47197				36.2637		19.3193				2.40327	14.2596	2.44402	2.30415		2.42387	48.7041
7	55206419	55207781	7p11.2	3	1363	53.9442	11.1287														2.50095	2.91194	2.53077						2.47197				9.70416		19.3193				2.40327	14.2596	2.44402	2.30415		2.42387	48.7041
7	55207781	55208479	7p11.2	2	699	6.4605	11.1287														2.50095	2.91194	2.53077						2.47197				9.70416		19.3193				2.40327	14.2596	2.44402	2.30415		2.42387	5.17541
7	55208479	55214128	7p11.2	14	5650	6.4605	11.1287														2.50095	2.91194	2.53077						2.47197				9.70416		8.63391				2.40327	14.2596	2.44402	2.30415		2.42387	5.17541
7	55214128	55214395	7p11.2	5	268	6.4605	11.1287														2.50095	2.91194	2.53077						2.47197				9.70416		8.63391				2.40327	14.2596	2.44402			2.42387	5.17541
7	55214395	55225364	7p11.2	25	10970	6.4605	11.1287														2.50095	2.91194	2.53077						2.47197				9.70416		8.63391				2.40327	14.2596	2.44402			2.42387	19.686
7	55225364	55225680	7p11.2	4	317	15.0854	22.8106														2.50095	2.91194	2.53077						2.47197				9.70416		8.63391				2.40327	14.2596	2.44402			2.42387	19.686
7	55225680	55246547	7p11.2	24	20868	15.0854	22.8106														2.50095	2.91194	2.53077						2.47197				22.4094		8.63391				2.40327	14.2596	2.44402			2.42387	19.686
7	55246547	55263250	7p11.2	25	16704	15.0854	22.8106														2.50095	2.91194	2.53077						2.47197				22.4094		8.63391				2.40327	14.2596	2.44402			2.42387	71.0602
7	55263250	55266958	7p11.2	3	3709	15.0854	22.8106														2.50095	2.91194	2.53077						2.47197				10.2017		8.63391				2.40327	14.2596	2.44402			2.42387	71.0602
7	55266958	55291539	7p11.2	33	24582	15.0854	22.8106														2.50095	2.91194	2.53077						2.47197				10.2017		8.63391				2.40327	14.2596	2.44402			2.42387	12.706
7	55291539	55303499	7p11.2	14	11961	15.0854	22.8106														2.50095	2.91194	2.53077						2.47197				10.2017		8.63391				2.40327	14.2596	2.44402			2.42387	36.5689
7	55303499	55310563	7p11.2	23	7065	15.0854	22.8106														2.50095	2.91194	2.53077						2.47197				34.4451		8.63391				2.40327	14.2596	2.44402			2.42387	36.5689
7	55310563	55335794	7p11.2	36	25232	15.0854	22.8106														2.50095	2.91194	2.53077						2.47197				14.4512		8.63391				2.40327	14.2596	2.44402			2.42387	36.5689
7	55335794	55377143	7p11.2	33	41350	15.0854	22.8106														2.50095	2.91194	2.53077						2.47197				26.1713		8.63391				2.40327	14.2596	2.44402			2.42387	36.5689
7	55377143	55395575	7p11.2	16	18433	30.4544	22.8106														2.50095	2.91194	2.53077						2.47197				26.1713		8.63391				2.40327	14.2596	2.44402			2.42387	36.5689
7	55395575	55417021	7p11.2	23	21447	30.4544	22.8106														2.50095	2.91194	2.53077						2.47197				26.1713		8.63391				2.40327	8.56457	2.44402			2.42387	36.5689
7	55417021	55421517	7p11.2	1	4497	30.4544	22.8106														2.50095	2.91194	2.53077						2.47197						8.63391				2.40327	8.56457	2.44402			2.42387	36.5689
7	55421517	55454200	7p11.2	22	32684	14.8592	22.8106														2.50095	2.91194	2.53077						2.47197						8.63391				2.40327	8.56457	2.44402			2.42387	36.5689
7	55454200	55474339	7p11.2	21	20140	14.8592	5.8495														2.50095	2.91194	2.53077						2.47197						8.63391				2.40327	8.56457	2.44402			2.42387
7	55474339	55483311	7p11.2	17	8973	14.8592	5.8495														2.50095	2.91194	2.53077						2.47197				26.1617		8.63391				2.40327	8.56457	2.44402			2.42387
7	55483311	55509390	7p11.2	38	26080	14.8592	5.8495														2.50095	2.91194	2.53077						2.47197				11.5569		8.63391				2.40327	8.56457	2.44402			2.42387
7	55509390	55551842	7p11.2	46	42453	14.8592	5.8495														2.50095	2.91194	2.53077						2.47197				22.2748		8.63391				2.40327	8.56457	2.44402			2.42387
7	55551842	55632852	7p11.2	61	81011	14.8592	5.8495														2.50095	2.91194	2.53077						2.47197				22.2748						2.40327	8.56457	2.44402			2.42387
7	55632852	55635150	7p11.2	4	2299	14.8592	5.8495														2.50095	2.91194	2.53077						2.47197				11.4685						2.40327	8.56457	2.44402			2.42387
7	55635150	55665556	7p11.2	27	30407		5.8495														2.50095	2.91194	2.53077						2.47197				11.4685						2.40327	8.56457	2.44402			2.42387
7	55665556	55741552	7p11.2	71	75997		5.8495														2.50095	2.91194	2.53077						2.47197				20.4689						2.40327	8.56457	2.44402			2.42387
7	55741552	55952813	7p11.2	86	211262		5.8495														2.50095	2.91194	2.53077						2.47197										2.40327		2.44402			2.42387
7	55952813	56019832	7p11.2	35	67020	2.3372	5.8495														2.50095	2.91194	2.53077						2.47197										2.40327		2.44402			2.42387
7	56019832	56190238	7p11.2	70	170407	2.3372															2.50095	2.91194	2.53077						2.47197										2.40327		2.44402			2.42387
7	56190238	56324763	7p11.2	135	134526	2.3372															2.50095	2.91194	2.53077						2.47197				5.68902						2.40327		2.44402			2.42387
7	56324763	56353069	7p11.2	23	28307	2.3372															2.50095	2.91194	2.53077						2.47197				12.0418						2.40327		2.44402			2.42387
7	56353069	62469911	7p11.2 - 7q11.21	1155	6116843	2.3372															2.50095	2.91194	2.53077						2.47197										2.40327		2.44402			2.42387
7	62469911	62519274	7q11.21	40	49364	2.3372															2.50095	2.91194	2.53077						2.47197				3.41077						2.40327		2.44402			2.42387
7	62519274	63167831	7q11.21	172	648558	2.3372															2.50095	2.91194	2.53077						2.47197										2.40327		2.44402			2.42387
7	63167831	64766738	7q11.21	1038	1598908	2.3372															2.50095	2.91194	2.53077						2.47197				2.44363						2.40327		2.44402			2.42387
7	64766738	64931872	7q11.21	151	165135	2.3372	3.16141														2.50095	2.91194	2.53077						2.47197				2.44363						2.40327		2.44402			2.42387
7	64931872	65453308	7q11.21	198	521437	2.3372															2.50095	2.91194	2.53077						2.47197				2.44363						2.40327		2.44402			2.42387
7	65453308	66968563	7q11.21	783	1515256	2.3372															2.50095	2.91194	2.53077						2.47197			2.68476	2.44363						2.40327		2.44402			2.42387
7	66968563	68412937	7q11.21 - 7q11.22	1583	1444375	2.3372															2.50095	2.91194	2.53077						2.47197			2.68476	2.44363						2.94417		2.44402			2.42387
7	68412937	69044456	7q11.22	591	631520	2.3372															2.50095	2.91194	2.53077						2.47197			2.68476	2.44363						2.94417					2.42387
7	69044456	70407609	7q11.22	1162	1363154	2.3372															2.50095	2.91194	2.53077						2.47197			2.68476							2.94417					2.42387
7	70407609	70418700	7q11.22	20	11092	2.3372															2.50095	2.91194	2.53077						2.47197			2.68476		3.5424					2.94417					2.42387
7	70418700	70574160	7q11.22	167	155461	2.3372															2.50095	2.91194	2.53077						2.47197			2.68476							2.94417					2.42387
7	70574160	70998979	7q11.22	477	424820	2.3372															2.50095	2.91194	2.53077						2.47197			2.68476												2.42387
7	70998979	71825896	7q11.22	828	826918	2.3372															2.50095	2.91194	2.53077						2.47197			2.68476							2.35372					2.42387
7	71825896	72257388	7q11.22 - 7q11.23	288	431493	2.3372															2.50095	2.91194	2.53077									2.68476							2.35372					2.42387
7	72257388	76277704	7q11.23	1407	4020317	2.3372															2.50095	2.91194	2.53077									2.68476												2.42387
7	76277704	76288893	7q11.23	11	11190	2.3372						4.10748									2.50095	2.91194	2.53077									2.68476												2.42387
7	76288893	76495874	7q11.23	181	206982	2.3372															2.50095	2.91194	2.53077									2.68476												2.42387
7	76504509	77549844	7q11.23 - 7q21.11	735	1045336	2.3372															2.50095	2.95091	2.53077									2.68476												2.42387
7	77549844	77707202	7q21.11	220	157359	2.3372								2.37161							2.50095	2.95091	2.53077									2.68476												2.42387
7	77707202	77721370	7q21.11	20	14169	2.3372				2.43863				2.37161							2.50095	2.95091	2.53077									2.68476												2.42387
7	77721370	79884810	7q21.11	2474	2163441	2.3372				2.43863				2.37161							2.50095	2.95091	2.53077									2.68476			2.3313									2.42387
7	79884810	80266827	7q21.11	417	382018	2.3372				2.43863				2.37161			2.85654				2.50095	2.95091	2.53077									2.68476			2.3313									2.42387
7	80266827	80280409	7q21.11	15	13583	2.3372				2.43863				2.37161			2.85654				2.50095	2.95091	2.53077							1.02104		2.68476			2.3313									2.42387
7	80280409	82405532	7q21.11	2183	2125124	2.3372				2.43863				2.37161			2.85654				2.50095	2.95091	2.53077									2.68476			2.3313									2.42387
7	82405532	82440243	7q21.11	20	34712	2.3372								2.37161			2.85654				2.50095	2.95091	2.53077									2.68476			2.3313									2.42387
7	82440243	83362845	7q21.11	1002	922603	2.3372				2.49063				2.37161			2.85654				2.50095	2.95091	2.53077									2.68476			2.3313									2.42387
7	83362845	84785296	7q21.11	1349	1422452	2.3372				2.49063				2.37161			2.85654				2.50095	2.95091	2.53077									2.68476			2.3313
7	84785296	84819920	7q21.11	22	34625	2.3372								2.37161			2.85654				2.50095	2.95091	2.53077									2.68476			2.3313
7	84819920	85520864	7q21.11	550	700945	2.3372				2.45266				2.37161			2.85654				2.50095	2.95091	2.53077									2.68476			2.3313
7	85520864	85553006	7q21.11	27	32143	2.3372				2.45266				2.37161			2.85654				2.50095	2.95091										2.68476			2.3313
7	85553006	86915600	7q21.11 - 7q21.12	1114	1362595	2.3372				2.45266				2.37161			2.85654				2.50095	2.95091	2.63869									2.68476			2.3313
7	86915600	86962395	7q21.12	35	46796	2.3372				2.45266				2.37161			2.85654				2.50095	2.95091	2.63869						3.7891			2.68476			2.3313
7	86962395	87463294	7q21.12	373	500900	2.3372				2.45266				2.37161			2.85654				2.50095	2.95091	2.63869									2.68476			2.3313
7	87463294	87465639	7q21.12	2	2346	2.3372				2.45266							2.85654				2.50095	2.95091	2.63869									2.68476			2.3313
7	87465639	87473365	7q21.12	3	7727	2.3372				2.45266											2.50095	2.95091	2.63869									2.68476			2.3313
7	87473365	87489995	7q21.12	6	16631	2.3372				2.45266											2.50095	2.95091	2.63869												2.3313
7	87489995	87497821	7q21.12	6	7827	2.3372				2.45266				2.37062							2.50095	2.95091	2.63869												2.3313
7	87497821	87501393	7q21.12	3	3573	2.3372				2.45266				2.37062			2.59442				2.50095	2.95091	2.63869												2.3313
7	87501393	88705541	7q21.12 - 7q21.13	1125	1204149	2.3372				2.45266				2.37062			2.59442				2.50095	2.95091	2.63869									2.55969			2.3313
7	88705541	88736919	7q21.13	25	31379	2.3372				2.45266				2.37062			2.59442				2.50095	2.95091	2.63869							0.869285		2.55969			2.3313
7	88736919	89522509	7q21.13	688	785591	2.3372				2.45266				2.37062			2.59442				2.50095	2.95091	2.63869									2.55969			2.3313
7	89522509	89808030	7q21.13	344	285522	2.3372				2.45266			3.6051	2.37062			2.59442				2.50095	2.95091	2.63869									2.55969			2.3313
7	89808030	89809624	7q21.13	4	1595	2.3372				4.19266			3.6051	2.37062			2.59442				2.50095	2.95091	2.63869									2.55969			2.3313
7	89809624	89818283	7q21.13	14	8660	2.3372				4.19266				2.37062			2.59442				2.50095	2.95091	2.63869									2.55969			2.3313
7	89818283	89820959	7q21.13	5	2677	2.3372				4.19266			3.39658	2.37062			2.59442				2.50095	2.95091	2.63869									2.55969			2.3313
7	89820959	89826509	7q21.13	16	5551	2.3372				2.34624			3.39658	2.37062			2.59442				2.50095	2.95091	2.63869									2.55969			2.3313
7	89826509	89856605	7q21.13	24	30097	2.3372				2.34624			3.39658	2.37062			2.59442				2.50095	2.95091	2.63869	3.60856								2.55969			2.3313
7	89856605	89984258	7q21.13	110	127654	2.3372				2.34624			3.39658	2.37062			2.59442				2.50095	2.95091	2.63869									2.55969			2.3313
7	89984258	90103044	7q21.13	123	118787	2.3372				2.34624			3.39658	2.37062			2.59442				2.50095	7.49757	2.63869									2.55969			2.3313
7	90103044	90129515	7q21.13	30	26472	2.3372				2.34624			3.39658	2.37062			2.59442				2.50095	12.5306	2.63869									2.55969			2.3313
7	90129515	90267843	7q21.13	134	138329	2.3372				2.34624			3.39658	2.37062			2.59442				2.50095	5.10065	2.63869									2.55969			2.3313
7	90267843	90462129	7q21.13	168	194287	2.3372				2.34624			5.24069	2.37062			2.59442				2.50095	5.10065	2.63869									2.55969			2.3313
7	90462129	90763832	7q21.13	328	301704	2.3372				2.34624			5.24069	2.37062			2.59442				2.50095	7.10755	2.63869									2.55969			2.3313
7	90763832	90847947	7q21.13	118	84116	2.3372				2.34624			5.24069	2.37062			2.59442				2.50095	3.78047	2.63869									2.55969			2.3313
7	90847947	91188224	7q21.13 - 7q21.2	363	340278	2.3372				2.34624			5.24069	2.37062			2.59442				2.50095	1.54031	2.63869									2.55969			2.3313
7	91188224	91357305	7q21.2	174	169082	2.3372				2.34624			5.24069	2.37062							2.50095	1.54031	2.63869									2.55969			2.3313
7	91357305	91358993	7q21.2	10	1689	2.3372				2.34624			5.24069	2.37062							2.50095	1.54031	2.63869									2.55969	3.0401		2.3313
7	91358993	91373474	7q21.2	25	14482	2.3372				2.34624			5.24069	2.37062							2.50095	1.54031	2.63869									2.55969	1.68925		2.3313
7	91373474	91374460	7q21.2	10	987	2.3372				2.34624			5.24069	2.37062							2.50095	1.54031	2.63869									2.55969	1.68925	3.47177	2.3313
7	91374460	91693482	7q21.2	196	319023	2.3372				2.34624			5.24069	2.37062							2.50095	1.54031	2.63869									2.55969	1.68925		2.3313
7	91693482	91948478	7q21.2	139	254997	2.3372				2.34624			5.24069	2.37062							2.50095	4.20842	2.63869									2.55969	1.68925		2.3313
7	91948478	92107944	7q21.2	96	159467	2.3372				2.34624			5.24069	2.37062							2.50095	4.20842	2.63869				7.83852					2.55969	1.68925		2.3313
7	92107944	92163691	7q21.2	24	55748	2.3372				2.34624			5.24069	2.37062							2.50095	4.20842	2.63869									2.55969	1.68925		2.3313
7	92163691	92236081	7q21.2	62	72391	2.3372				2.34624			5.24069	2.37062			2.57831				2.50095	4.20842	2.63869				8.83727					2.55969	1.68925		2.3313
7	92236081	92243856	7q21.2	13	7776	2.3372				2.34624			5.24069	2.37062			2.57831				2.50095	4.20842	2.63869				39.4173					2.55969	1.68925		2.3313
7	92243856	92304496	7q21.2	97	60641	2.3372				2.34624			5.24069	2.37062			2.57831				2.50095	4.20842	2.63869				17.817					2.55969	1.68925		2.3313
7	92304496	92314406	7q21.2	13	9911	2.3372				2.34624			5.24069	2.37062			2.57831				2.50095	4.20842	2.63869				6.0566					2.55969	1.68925		2.3313
7	92314406	92349450	7q21.2	49	35045	2.3372				2.34624			5.24069	2.37062			2.57831				2.50095	4.20842	2.63869				33.2462					2.55969	1.68925		2.3313
7	92349450	92376124	7q21.2	44	26675	2.3372				2.34624			5.24069	2.37062			2.57831				2.50095	4.20842	2.63869				12.117					2.55969	1.68925		2.3313
7	92376124	92382140	7q21.2	7	6017	2.3372				2.34624			5.24069	2.37062			2.57831				2.50095	4.20842	2.63869				26.8113					2.55969	1.68925		2.3313
7	92382140	92416647	7q21.2	43	34508	2.3372				2.34624			5.24069	2.37062			2.57831				2.50095	4.20842	2.63869				26.8113					2.55969	1.68925		3.1804
7	92416647	92435987	7q21.2	29	19341	2.3372				2.34624			5.24069	2.37062			2.57831				2.50095	4.20842	2.63869				13.329					2.55969	1.68925		3.1804
7	92435987	92478751	7q21.2	45	42765	2.3372				2.34624			5.24069	2.37062			2.57831				2.50095	4.20842	2.63869				25.9191					2.55969	1.68925		3.1804
7	92478751	92491891	7q21.2	21	13141	2.3372				2.34624			5.24069	2.37062			2.57831				2.50095	4.20842	2.63869				78.0243					2.55969	1.68925		3.1804
7	92491891	92498588	7q21.2	19	6698	2.3372				2.34624			5.24069	2.37062			2.57831				2.50095	4.20842	2.63869				16.2819					2.55969	1.68925		3.1804
7	92498588	92503678	7q21.2	16	5091	2.3372				2.34624			5.24069	2.37062			2.57831				2.50095	4.20842	2.63869				35.6415					2.55969	1.68925		3.1804
7	92503678	92503853	7q21.2	2	176	2.3372				2.34624			5.24069	2.37062			2.57831				2.50095	4.20842	2.63869				35.6415						1.68925		3.1804
7	92503853	92512379	7q21.2	8	8527	2.3372				2.34624			5.24069	2.37062			2.57831				2.50095	4.20842	2.63869				13.4021						1.68925		3.1804
7	92512379	92531325	7q21.2	12	18947	2.3372				2.34624			5.24069	2.37062			2.57831				2.50095	4.20842	2.63869				13.4021					0.95421	1.68925		3.1804
7	92531325	92607459	7q21.2	63	76135	2.3372				2.34624			5.24069	2.37062			2.57831				2.50095	4.20842	2.63869				13.4021					2.52541	1.68925		3.1804
7	92607459	92629064	7q21.2	30	21606	2.3372				2.34624			5.24069	2.37062			2.57831				2.50095	4.20842	2.63869				30.9748					2.52541	1.68925		3.1804
7	92629064	92660534	7q21.2	43	31471	2.3372				2.34624			5.24069	2.37062			2.57831				2.50095	4.20842	2.63869				8.4562					2.52541	1.68925		3.1804
7	92660534	93060951	7q21.2 - 7q21.3	248	400418	2.3372				2.34624			5.24069	2.37062			2.57831				2.50095	4.20842	2.63869									2.52541	1.68925		3.1804
7	93060951	93076323	7q21.3	22	15373	2.3372				2.34624			5.24069	2.37062			2.57831				2.50095	4.20842	1.33186									2.52541	1.68925		3.1804
7	93076323	93239524	7q21.3	161	163202	2.3372				2.34624			5.24069	2.37062			2.57831				2.50095	4.20842	2.49194									2.52541	1.68925		3.1804
7	93239524	93256333	7q21.3	15	16810	2.3372				2.34624			5.24069	2.37062			2.57831				2.50095	4.20842	2.49194									0.891119	1.68925		3.1804
7	93256333	93318170	7q21.3	40	61838	2.3372				2.34624			5.24069	2.37062			2.57831				2.50095	4.20842	2.49194									2.66814	1.68925		3.1804
7	93318170	93324869	7q21.3	16	6700	2.3372				2.34624			5.24069	2.37062			2.57831				2.50095	4.20842	2.49194									2.66814	1.68925		3.1804								5.6431
7	93324869	93616373	7q21.3	299	291505	2.3372				2.34624			5.24069	2.37062			2.57831				2.50095	4.20842	2.49194									2.66814	1.68925		3.1804
7	93616373	93683011	7q21.3	49	66639	2.3372				2.34624			5.24069	2.37062			2.57831				2.50095	5.38057	2.49194									2.66814	1.68925		3.1804
7	93683011	93703961	7q21.3	24	20951	2.3372				2.34624			2.69984	2.37062			2.57831				2.50095	5.38057	2.49194									2.66814	1.68925		3.1804
7	93703961	93739978	7q21.3	24	36018	2.3372				2.34624			5.16428	2.37062			2.57831				2.50095	5.38057	2.49194									2.66814	1.68925		3.1804
7	93739978	94718846	7q21.3	768	978869	2.3372				2.34624			5.16428	2.37062			2.57831				2.50095	5.38057	2.49194									2.66814	1.68925
7	94718846	95655698	7q21.3	971	936853	2.3372				2.34624			3.54996	2.37062			2.57831				2.50095	5.38057	2.49194									2.66814	1.68925
7	95655698	96493383	7q21.3	774	837686	2.3372			1.33976	2.34624			3.54996	2.37062			2.57831				2.50095	5.38057	2.49194									2.66814	1.68925
7	96493383	96686530	7q21.3	179	193148	2.3372			1.33976	2.34624			3.54996	2.37062			2.57831				2.50095	5.38057	2.49194										1.68925
7	96686530	97123723	7q21.3	386	437194	2.3372			1.33976	2.34624				2.37062			2.57831				2.50095	5.38057	2.49194										1.68925
7	97123723	97231116	7q21.3	87	107394	2.3372			1.33976	2.34624			4.88023	2.37062			2.57831				2.50095	5.38057	2.49194										1.68925
7	97231116	97373456	7q21.3	138	142341	2.3372			1.33976	4.0826			3.54695	2.37062			2.57831				2.50095	5.38057	2.49194										1.68925
7	97373456	97373611	7q21.3	3	156	2.3372			1.33976	4.0826			3.54695	2.37062			2.57831				2.50095	5.38057	2.49194										1.68925		3.41262
7	97373611	97385841	7q21.3	8	12231	2.3372			1.33976	4.0826			3.54695	2.37062			4.7689				2.50095	5.38057	2.49194										1.68925		3.41262
7	97385841	97385951	7q21.3	1	111	2.3372			1.33976	4.0826			3.54695	2.37062			4.7689				2.50095	5.38057	2.49194										1.68925		3.41262										4.62604
7	97385951	97390715	7q21.3	1	4765	2.3372			1.33976	4.0826			3.54695	2.37062			4.7689		5.01998		2.50095	5.38057	2.49194										1.68925		3.41262										4.62604
7	97390715	97395461	7q21.3	6	4747	2.3372			1.33976	4.0826			3.54695	2.37062			4.7689		5.01998		2.50095	5.38057	2.49194										1.68925		3.41262	0.895155									4.62604
7	97395461	97395468	7q21.3	6	8	2.3372			1.33976	4.0826			3.54695	2.37062			2.39335		5.01998		2.50095	5.38057	2.49194										1.68925		3.41262	0.895155									4.62604
7	97395468	97395488	7q21.3	6	21	2.3372			1.33976	4.0826	5.31474		3.54695	2.37062			2.39335		5.01998		2.50095	5.38057	2.49194										1.68925		3.41262	0.895155									4.62604
7	97395488	97404258	7q21.3	11	8771	2.3372			1.33976	4.0826	5.31474		3.54695	2.37062			2.39335		5.01998		2.50095	5.38057	2.49194										1.68925			0.895155									4.62604
7	97404258	97404427	7q21.3	4	170	2.3372			1.33976	4.0826	5.31474		3.54695	2.37062			2.39335		5.01998		2.50095	5.38057	2.49194										1.68925			0.895155
7	97404427	97404694	7q21.3	2	268	2.3372			1.33976	4.0826	5.31474		3.54695	2.37062			2.39335		5.01998		2.50095	5.38057	2.49194										1.68925
7	97404694	97405023	7q21.3	3	330	2.3372			1.33976	4.0826			3.54695	2.37062			2.39335		5.01998		2.50095	5.38057	2.49194										1.68925
7	97405023	97470033	7q21.3	77	65011	2.3372			1.33976	4.0826			3.54695	2.37062			2.39335				2.50095	5.38057	2.49194										1.68925
7	97470033	97593056	7q21.3	52	123024	2.3372			1.33976				3.54695	2.37062			2.39335				2.50095	5.38057	2.49194										1.68925
7	97593056	97623058	7q21.3	30	30003	2.3372			1.33976					2.37062			2.39335				2.50095	5.38057	2.49194										1.68925
7	97623058	97674543	7q21.3	29	51486	2.3372			1.33976					2.37062			2.39335				2.50095		2.49194										1.68925
7	97674543	97796484	7q21.3	88	121942	2.3372								2.37062			2.39335				2.50095		2.49194										1.68925
7	97796484	97921161	7q21.3	79	124678	2.3372								2.37062			2.39335				2.50095		2.49194										2.68038
7	97921161	98005500	7q21.3 - 7q22.1	52	84340	2.3372								2.37062			2.39335				2.50095	8.84313	2.49194										2.68038
7	98005500	98542896	7q22.1	391	537397	2.3372								2.37062			2.39335				2.50095		2.49194										2.68038
7	98542896	98602409	7q22.1	64	59514	2.3372				4.07581				2.37062			2.39335				2.50095		2.49194										2.68038
7	98602409	98624314	7q22.1	24	21906	2.3372				4.07581				2.37062			2.39335				2.50095		2.49194										2.68038							0.705469
7	98624314	98675425	7q22.1	35	51112	2.3372				4.07581				2.37062			2.39335				2.50095		2.49194										2.68038
7	98675425	98716129	7q22.1	24	40705	2.3372				4.07581				2.37062			2.39335				2.50095		2.49194
7	98716129	98737391	7q22.1	24	21263	2.3372				7.91439				2.37062			2.39335				2.50095		2.49194
7	100643004	102529684	7q22.1	1103	1886681	2.3372								2.37062			2.39335				2.50095	1.54257	2.49194
7	102529684	104467718	7q22.1 - 7q22.2	1957	1938035	2.3372								2.37062			2.39335				2.50095	1.54257	2.49194									4.21867
7	104467718	104469641	7q22.2	2	1924	2.3372	3.29692							2.37062			2.39335				2.50095	1.54257	2.49194	3.76169								4.21867
7	104469641	104477513	7q22.2	16	7873	2.3372	3.29692							2.37062			2.39335			3.38488	2.50095	1.54257	2.49194	3.76169								4.21867
7	104477513	104481947	7q22.2	8	4435	2.3372	3.29692							2.37062			2.39335			3.38488	2.50095	1.54257	2.49194									4.21867
7	104481947	104482086	7q22.2	4	140	2.3372								2.37062			2.39335			3.38488	2.50095	1.54257	2.49194									4.21867
7	104482086	105095209	7q22.2 - 7q22.3	420	613124	2.3372								2.37062			2.39335				2.50095	1.54257	2.49194									4.21867
7	105095209	105143894	7q22.3	28	48686	2.3372								2.37062			2.39335				2.50095	1.54257	2.49194				4.0124					4.21867
7	105143894	105345362	7q22.3	183	201469	2.3372								2.37062			2.39335				2.50095	1.54257	2.49194				4.0124					4.21867	2.34067
7	105345362	105592891	7q22.3	346	247530	2.3372								2.37062			2.39335				2.50095	1.54257	2.49194				4.0124					4.21867
7	105592891	105650101	7q22.3	108	57211	2.3372								2.37062			2.39335				2.50095	1.54257	2.49194									4.21867
7	105650101	105654028	7q22.3	8	3928	2.3372								2.37062			2.39335				2.50095	1.54257	2.49194				4.67752			1.05612		4.21867
7	105654028	105662575	7q22.3	9	8548	2.3372								2.37062							2.50095	1.54257	2.49194				4.67752			1.05612		4.21867
7	105662575	105717959	7q22.3	82	55385	2.3372								2.37062							2.50095	1.54257	2.49194				4.67752					4.21867
7	105717959	106240747	7q22.3	612	522789	2.3372								2.37062							2.50095	1.54257	2.49194									4.21867
7	106240747	106565053	7q22.3	316	324307	2.3372								2.37062							2.50095	1.54257	2.49194				10.7503					4.21867
7	106565053	106788747	7q22.3	164	223695	2.3372								2.37062							2.50095	1.54257	2.49194									4.21867
7	106788747	106789169	7q22.3	1	423	2.3372								2.37062							2.50095	1.54257	2.49194				15.4633					4.21867
7	106789169	106831368	7q22.3	37	42200	2.3372								2.37062							2.50095	1.54257	2.49194				15.4633					4.21867		1.12173
7	106831368	106847701	7q22.3	15	16334	2.3372								2.37062							2.50095	1.54257	2.49194				15.4633					4.21867
7	106847701	106947107	7q22.3	55	99407	2.3372								2.37062							2.50095	1.54257	2.49194									4.21867
7	106947107	106964762	7q22.3	16	17656	2.3372								2.37062							2.50095	1.54257	2.49194									4.21867														0.830073
7	106964762	108926185	7q22.3 - 7q31.1	1914	1961424	2.3372								2.37062							2.50095	1.54257	2.49194									4.21867
7	108926185	109427670	7q31.1	446	501486	2.3372								2.37062							2.50095	1.54257	2.49194									1.56655
7	109427670	109431898	7q31.1	6	4229	2.3372								2.37062							4.2069	1.54257	2.49194	1.04191								1.56655
7	109431898	109435445	7q31.1	4	3548	2.3372								2.37062							4.2069	1.54257	2.49194	1.04191								1.56655											3.75409
7	109435445	109437095	7q31.1	8	1651	2.3372								2.37062					4.76268		4.2069	3.07427	2.49194	1.04191								1.56655							3.33179				3.75409
7	109437095	109437385	7q31.1	8	291	2.3372								2.37062					4.76268		2.44995	3.07427	2.49194	1.04191								1.56655							3.33179				3.75409
7	109437385	109437674	7q31.1	5	290	2.3372						4.63835		2.37062					4.76268		2.44995	3.07427	2.49194	1.04191								1.56655							3.33179				3.75409
7	109437674	109437676	7q31.1	5	3	2.3372						4.63835	2.98266	2.37062					4.76268		2.44995	3.07427	2.49194	1.04191								1.56655							1.69196				3.75409
7	109437676	109437718	7q31.1	5	43	2.3372						4.63835	2.98266	2.37062					4.76268		2.44995	3.07427		1.04191								1.56655							1.69196				3.75409
7	109437718	109437764	7q31.1	3	47	2.3372						4.63835	2.98266	2.37062					4.76268		2.44995	3.07427		1.04191								1.56655					1.07332		1.69196				3.75409
7	109437764	109440918	7q31.1	10	3155	2.3372						4.63835	2.98266	2.37062					4.76268		2.44995	3.07427		1.04191								1.56655					1.07332		1.69196				3.75409		5.57394
7	109440918	109441067	7q31.1	7	150	2.3372							2.98266	2.37062					4.76268		2.44995	3.07427		1.04191								1.56655					1.07332		1.69196				3.75409		5.57394
7	109441067	109441228	7q31.1	1	162	2.3372							2.98266	2.37062					4.76268		2.44995	3.07427										1.56655							1.69196				3.75409		5.57394
7	109441228	109447836	7q31.1	5	6609	2.3372							2.98266	2.37062							2.44995	3.07427	2.5493									1.56655							1.69196				3.75409
7	109447836	109454105	7q31.1	7	6270	2.3372								2.37062							2.44995	3.07427	2.5493									1.56655							1.69196				3.75409
7	109454105	110174598	7q31.1	706	720494	2.3372								2.37062							2.44995	1.51116	2.5493									1.56655							1.69196
7	110174598	110176143	7q31.1	14	1546	2.3372								2.37062							2.44995	1.51116	2.5493							2.64605		1.56655							1.69196
7	110176143	110176401	7q31.1	3	259	2.3372	1.29876							2.37062							2.44995	1.51116	2.5493							2.64605		1.56655							1.69196
7	110176401	110180686	7q31.1	15	4286	2.3372	1.29876							2.37062							2.44995	1.51116	2.5493									1.56655							1.69196
7	110180686	110335606	7q31.1	142	154921	2.3372								2.37062							2.44995	1.51116	2.5493									1.56655							1.69196
7	110335606	110427001	7q31.1	92	91396	2.3372								2.37062							2.44995	1.51116	2.5493						2.30514			1.56655							1.69196
7	110427001	110446568	7q31.1	39	19568	2.3372								2.37062							2.44995	1.51116	2.5493									1.56655							1.69196
7	110446568	110541214	7q31.1	80	94647	2.3372								2.37062							2.44995	1.51116	2.5493						1.23418			1.56655							1.69196
7	110541214	110652702	7q31.1	82	111489	2.3372								2.37062							2.44995	1.51116	2.5493									1.56655							1.69196
7	110652702	110733440	7q31.1	59	80739	2.3372								2.37062							2.44995	1.51116	2.5493									1.56655							1.69196			1.14698
7	110733440	111055172	7q31.1	286	321733	2.3372								2.37062							2.44995	1.51116	2.5493									1.56655							1.69196
7	111055172	111066456	7q31.1	16	11285	2.3372								2.37062							2.44995	1.51116	2.5493									1.56655						3.76104	1.69196
7	111066456	111731723	7q31.1	556	665268	2.3372								2.37062							2.44995	1.51116	2.5493									1.56655							1.69196
7	111731723	111751847	7q31.1	53	20125	2.3372								2.37062			0.907798				2.44995	1.51116	2.5493									1.56655							1.69196
7	111751847	111829305	7q31.1	115	77459	2.3372								2.37062							2.44995	1.51116	2.5493									1.56655							1.69196
7	111829305	111841790	7q31.1	22	12486	2.3372								2.37062							2.44995	1.51116	2.5493									1.56655							1.69196				0.671998
7	111841790	112614242	7q31.1	621	772453	2.3372								2.37062							2.44995	1.51116	2.5493									1.56655							1.69196
7	112614242	112640615	7q31.1	20	26374	2.3372								2.37062							2.44995	1.51116	2.5493									1.56655							1.69196						4.19181
7	112640615	115925538	7q31.1 - 7q31.2	2502	3284924	2.3372								2.37062							2.44995	1.51116	2.5493									1.56655							1.69196
7	115925538	115927220	7q31.2	1	1683	2.3372	1.19767							2.37062							2.44995	1.51116	2.5493									1.56655							1.69196
7	115927220	115929674	7q31.2	14	2455	2.3372	1.19767							2.37062							2.44995	2.60628	2.5493									1.56655							1.69196
7	115929674	115941565	7q31.2	14	11892	2.3372								2.37062							2.44995	2.60628	2.5493									1.56655							1.69196
7	115941565	116219422	7q31.2	255	277858	2.3372								2.37062							2.44995	1.54047	2.5493									1.56655							1.69196
7	116219422	116334985	7q31.2	124	115564	2.3372								2.37062							2.44995	1.54047	3.57212									1.56655							1.69196
7	116334985	116340209	7q31.2	13	5225	2.3372						1.05791		2.37062							2.44995	1.54047	3.57212									1.56655							1.69196
7	116340209	116345611	7q31.2	8	5403	2.3372								2.37062							2.44995	1.54047	3.57212									1.56655							1.69196
7	116345611	116365638	7q31.2	31	20028	2.3372								2.37062							2.44995	1.54047	3.57212									1.56655							1.69196			3.56
7	116365638	116402407	7q31.2	63	36770	2.3372								2.37062							2.44995	1.54047	3.57212									1.56655							1.69196
7	116402407	116410057	7q31.2	16	7651	2.3372								2.37062							2.44995	1.54047	3.57212				3.56364					1.56655							1.69196
7	116410057	116419216	7q31.2	12	9160	2.3372								2.37062							2.44995	1.54047	3.57212				3.56364					1.56655							1.69196							3.54516
7	116419216	116421600	7q31.2	6	2385	2.3372								2.37062							2.44995	1.54047	3.57212									1.56655							1.69196							3.54516
7	116421600	116454538	7q31.2	64	32939	2.3372								2.37062							2.44995	1.54047	3.57212									1.56655							1.69196
7	116454538	116651521	7q31.2	101	196984	2.3372								2.37062							2.44995	1.54047	2.57633									1.56655							1.69196
7	116651521	116668978	7q31.2	12	17458	2.3372								2.37062							2.44995	1.54047	2.57633									1.56655		0.995711					1.69196
7	116668978	117048294	7q31.2	355	379317	2.3372								2.37062							2.44995	1.54047	2.57633									1.56655							1.69196
7	117048294	117207836	7q31.2	111	159543	2.3372								2.37062							2.44995	1.54047	3.47668									1.56655							1.69196
7	117207836	117254335	7q31.2	31	46500	2.3372								2.37062							3.65637	1.54047	3.47668									1.56655							1.69196
7	117254335	117438744	7q31.2 - 7q31.31	137	184410	2.3372								2.37062							2.4348	1.54047	3.47668									1.56655							1.69196
7	117438744	117878306	7q31.31	399	439563	2.3372								2.37062							2.4348	1.54047	2.35102									1.56655							1.69196
7	117878306	118582135	7q31.31	567	703830	1.56488								2.37062							2.4348	1.54047	2.35102									1.56655							1.69196
7	118582135	118601093	7q31.31	17	18959	1.56488								2.37062							2.4348	1.54047	2.35102									0.648985							1.69196
7	118601093	120056106	7q31.31	954	1455014	1.56488								2.37062							2.4348	1.54047	2.35102									1.52112							1.69196
7	120056106	120077653	7q31.31	16	21548	1.56488								2.37062							2.4348	1.54047	2.35102									1.52112					1.19188		1.69196
7	120077653	120325402	7q31.31	224	247750	1.56488								2.37062							2.4348	1.54047	2.35102									1.52112							1.69196
7	120325402	120336365	7q31.31	15	10964	1.56488								2.37062							2.4348	1.54047	2.35102	3.2659								1.52112							1.69196
7	120336365	120584807	7q31.31	163	248443	1.56488								2.37062							2.4348	1.54047	2.35102	1.62252								1.52112							1.69196
7	120584807	120672112	7q31.31	74	87306	1.56488								2.37062							2.4348	1.54047	2.35102	1.62252			15.1421					1.52112							1.69196
7	120672112	120777266	7q31.31	97	105155	1.56488								2.37062							2.4348	1.54047	2.35102	1.62252			7.29847					1.52112							1.69196
7	120777266	120796633	7q31.31	13	19368	1.56488								2.37062							2.4348	1.54047	2.35102	1.62252			7.29847					0.601759							1.69196
7	120796633	120804011	7q31.31	11	7379	1.56488								2.37062							2.4348	1.54047	2.35102	1.62252			7.29847					1.56955							1.69196
7	120804011	120832045	7q31.31	24	28035	1.56488								2.37062							2.4348	1.54047	2.35102	1.62252			10.6971					1.56955							1.69196
7	120832045	120854170	7q31.31	19	22126	1.56488															2.4348	1.54047	2.35102	1.62252			10.6971					1.56955							1.69196
7	120854170	120906227	7q31.31	56	52058	1.56488								2.30126							2.4348	1.54047	2.35102	1.62252			10.6971					1.56955							1.69196
7	120906227	120926065	7q31.31	32	19839	1.56488								2.30126							2.4348	1.54047	2.35102	1.62252			5.0439					1.56955							1.69196
7	120926065	120987535	7q31.31	64	61471	1.56488								2.30126							2.4348	1.54047	2.35102	1.62252			9.57851					1.56955							1.69196
7	120987535	121060699	7q31.31	68	73165	1.56488								2.30126							2.4348	1.54047	2.35102	1.62252			15.4468					1.56955							1.69196
7	121060699	121078438	7q31.31	42	17740	1.56488								2.30126							2.4348	1.54047	2.35102	1.62252			29.2582					1.56955							1.69196
7	121078438	121123199	7q31.31 - 7q31.32	82	44762	1.56488								2.30126							2.4348	1.54047	2.35102	1.62252			16.0766					1.56955							1.69196
7	121123199	121309490	7q31.32	179	186292	1.56488								2.30126							2.4348	1.54047	2.35102	1.62252			9.88282					1.56955							1.69196
7	121309490	121329675	7q31.32	22	20186	1.56488								2.30126							2.4348	1.54047	2.35102	1.62252			5.84673					1.56955							1.69196
7	121329675	122622878	7q31.32	1036	1293204	1.56488								2.30126							2.4348	1.54047	2.35102	1.62252			2.58487					1.56955							1.69196
7	122622878	122788032	7q31.32	184	165155	1.56488								2.30126							2.4348	1.54047	2.35102	1.62252								1.56955							1.69196
7	122788032	123580146	7q31.32	668	792115									2.30126							2.4348	1.54047	2.35102	1.62252								1.56955							1.69196
7	123580146	123597827	7q31.32	13	17682			1.19746						2.30126							2.4348	1.54047	2.35102	1.62252								1.56955							1.69196
7	123597827	124056215	7q31.32 - 7q31.33	426	458389									2.30126							2.4348	1.54047	2.35102	1.62252								1.56955							1.69196
7	124056215	124330497	7q31.33	244	274283									2.30126				4.53898			2.4348	1.54047	2.35102	1.62252								1.56955							1.69196
7	124330497	124654863	7q31.33	221	324367									2.30126							2.4348	1.54047	2.35102	1.62252								1.56955							1.69196
7	124654863	124659873	7q31.33	17	5011									2.30126					5.9118		2.4348	1.54047	2.35102	1.62252								1.56955							1.69196
7	124659873	125632116	7q31.33	889	972244									2.30126							2.4348	1.54047	2.35102	1.62252								1.56955							1.69196
7	125632116	125636960	7q31.33	4	4845									2.30126								1.54047	2.35102	1.62252								1.56955							1.69196
7	125636960	126045603	7q31.33	419	408644									2.30126							1.64933	1.54047	2.35102	1.62252								1.56955							1.69196
7	126045603	126045715	7q31.33	2	113		3.71863							2.30126							1.64933	1.54047	2.35102	1.62252								1.56955							1.69196	8.4854
7	126045715	126046087	7q31.33	2	373		3.71863							2.30126							1.64933	4.30999	2.35102	1.62252								1.56955							1.69196	8.4854
7	126046087	126046876	7q31.33	12	790		3.71863		1.10723		15.0492			2.30126							1.64933	4.30999	2.35102	1.62252								1.56955							1.69196	8.4854
7	126046876	126046877	7q31.33	6	2				1.10723		15.0492			2.30126							1.64933	4.30999	2.35102	1.62252								1.56955							1.69196	8.4854
7	126046877	126046880	7q31.33	6	4				1.10723		15.0492			2.30126							1.64933	1.55278	2.35102	1.62252								1.56955							1.69196	8.4854
7	126046880	126050639	7q31.33	6	3760				1.10723		15.0492			2.30126							1.64933	1.55278	2.35102	1.62252								1.56955							1.69196	1.64629
7	126050639	131186445	7q31.33 - 7q32.3	4240	5135807									2.30126							1.64933	1.55278	2.35102	1.62252								1.56955							1.69196	1.64629
7	131186445	131606240	7q32.3	542	419796									2.30126							1.64933	1.55278	2.35102	1.62252								1.56955	2.35226						1.69196	1.64629
7	131606240	132054234	7q32.3	575	447995	1.43151								2.30126							1.64933	1.55278	2.35102	1.62252								1.56955	2.35226						1.69196	1.64629
7	132054234	132458056	7q32.3	471	403823	1.43151								2.30126							1.64933	1.55278	2.35102	1.62252								2.46257	2.35226						1.69196	1.64629
7	132458056	132691842	7q32.3 - 7q33	238	233787	1.43151								2.30126							1.64933	1.55278	2.35102	1.62252								2.46257							1.69196	1.64629
7	132691842	133679179	7q33	811	987338	1.43151								2.30126			2.66594				1.64933	1.55278	2.35102	1.62252								2.46257							1.69196	1.64629
7	133679179	133781914	7q33	102	102736	1.43151								2.30126							1.64933	1.55278	2.35102	1.62252								2.46257							1.69196	1.64629
7	133781914	133785186	7q33	2	3273	1.43151								2.30126							1.64933	1.55278	2.35102	1.62252								2.46257							1.69196	1.64629						3.00922
7	133785186	133787116	7q33	18	1931	1.43151	0.591174							2.30126							1.64933	2.94536	2.35102	1.62252								2.46257							1.69196	1.64629						3.00922
7	133787116	133798060	7q33	16	10945	1.43151								2.30126							1.64933	2.94536	2.35102	1.62252								2.46257							1.69196	1.64629						3.00922
7	133798060	133799163	7q33	8	1104	1.43151								2.30126							1.64933	2.94536	2.35102	1.62252								2.46257							1.69196	1.64629
7	133799163	134566408	7q33	988	767246	1.43151								2.30126							1.64933	1.57453	2.35102	1.62252								2.46257							1.69196	1.64629
7	134566408	134987890	7q33	412	421483	1.43151								2.30126							1.64933	1.57453	2.35102	1.62252								1.58534							1.69196	1.64629
7	134987890	135038025	7q33	92	50136	1.43151								2.30126							1.64933	1.57453	2.35102	1.62252								1.58534	2.58171						1.69196	1.64629
7	135038025	135568088	7q33	448	530064	1.43151								2.30126							1.64933	1.57453	2.35102	1.62252								1.58534							1.69196	1.64629
7	135568088	136183035	7q33	672	614948	1.43151								2.30126			2.75779				1.64933	1.57453	2.35102	1.62252								1.58534							1.69196	1.64629
7	136183035	138435235	7q33 - 7q34	2171	2252201	1.43151								2.30126							1.64933	1.57453	2.35102	1.62252								1.58534							1.69196	1.64629
7	138435235	138440160	7q34	20	4926	1.43151				0.699682				2.30126							1.64933	1.57453	2.35102	1.62252								1.58534							1.69196	1.64629
7	138440160	140394435	7q34	1608	1954276	1.43151								2.30126							1.64933	1.57453	2.35102	1.62252								1.58534							1.69196	1.64629
7	140394435	141759890	7q34	1324	1365456	3.66977								2.30126							1.64933	1.57453	2.35102	1.62252								1.58534							1.69196	1.64629
7	141759890	141766383	7q34	8	6494	3.66977								2.30126							1.64933	1.57453	2.35102	1.62252						0.960007		1.58534							1.69196	1.64629
7	141766383	141781784	7q34	17	15402	3.66977	1.49371							2.30126							1.64933	1.57453	2.35102	1.62252						0.960007		1.58534							1.69196	1.64629
7	141781784	141868137	7q34	101	86354	3.66977	1.49371							2.30126							1.64933	1.57453	2.35102	1.62252								1.58534							1.69196	1.64629
7	141868137	141877327	7q34	18	9191	3.66977	1.49371		3.36494					2.30126							1.64933	1.57453	2.35102	1.62252								1.58534							1.69196	1.64629
7	141877327	142465622	7q34	590	588296	3.66977	1.49371							2.30126							1.64933	1.57453	2.35102	1.62252								1.58534							1.69196	1.64629
7	142465622	142474638	7q34	10	9017	3.66977	1.49371							2.30126							1.64933	1.57453	2.35102	1.62252	3.21566							1.58534							1.69196	1.64629
7	142474638	142475829	7q34	3	1192	6.64666	1.49371							2.30126							1.64933	1.57453	2.35102	1.62252	3.21566							1.58534							1.69196	1.64629
7	142475829	142476741	7q34	1	913	6.64666	1.49371							2.30126							2.83938	1.57453	2.35102	1.62252	3.21566							1.58534							1.69196	1.64629
7	142476741	142479693	7q34	6	2953	6.64666	0.650806							2.30126							2.83938	1.57453	2.35102	1.62252	3.21566							1.58534							1.69196	1.64629
7	142479693	142485259	7q34	8	5567	6.64666	0.650806							2.30126							2.83938	1.57453	2.35102	1.62252								1.58534							1.69196	1.64629
7	142485259	142485919	7q34	10	661	6.64666	1.18991							2.30126							2.83938	1.57453	2.35102	1.62252								1.58534							1.69196	1.64629
7	142485919	142486527	7q34	5	609	3.44784	1.18991							2.30126							2.83938	1.57453	2.35102	1.62252								1.58534							1.69196	1.64629
7	142486527	142500072	7q34	12	13546	3.44784	1.18991							2.30126							1.6616	1.57453	2.35102	1.62252								1.58534							1.69196	1.64629
7	142500072	142524163	7q34	33	24092	3.44784	1.18991							2.30126							1.6616	1.57453	2.35102	1.62252						1.06885		1.58534							1.69196	1.64629
7	142524163	142565446	7q34	63	41284	3.44784	1.18991							2.30126							1.6616	1.57453	2.35102	1.62252								1.58534							1.69196	1.64629
7	142565446	142645147	7q34	105	79702	3.44784	1.18991							2.30126							1.6616	1.57453	2.35102	1.62252								1.58534	2.7342						1.69196	1.64629
7	142645147	142920404	7q34	201	275258	3.44784	1.18991							2.30126							1.6616	1.57453	2.35102	1.62252								1.58534							1.69196	1.64629
7	142920404	143142078	7q34 - 7q35	173	221675		1.18991							2.30126							1.6616	1.57453	2.35102	1.62252								1.58534							1.69196	1.64629
7	143142078	143158979	7q35	14	16902		1.18991							2.30126							1.6616	1.57453	2.35102	1.62252								1.58534					0.88476		1.69196	1.64629
7	143158979	143188745	7q35	34	29767		1.18991							2.30126							1.6616	1.57453	2.35102	1.62252								1.58534							1.69196	1.64629
7	143188745	143218913	7q35	52	30169									2.30126							1.6616	1.57453	2.35102	1.62252								1.58534							1.69196	1.64629
7	143218913	143253443	7q35	16	34531	3.14648								2.30126							1.6616	1.57453	2.35102	1.62252								1.58534							1.69196	1.64629
7	143253443	143461504	7q35	48	208062									2.30126							1.6616	1.57453	2.35102	1.62252								1.58534							1.69196	1.64629
7	143461504	143512578	7q35	22	51075	3.31803								2.30126							1.6616	1.57453	2.35102	1.62252								1.58534							1.69196	1.64629
7	143512578	143674913	7q35	113	162336	1.46229								2.30126							1.6616	1.57453	2.35102	1.62252								1.58534							1.69196	1.64629
7	143674913	143728041	7q35	119	53129	3.79717								2.30126							1.6616	1.57453	2.35102	1.62252								1.58534							1.69196	1.64629
7	143728041	143961620	7q35	170	233580	1.44139								2.30126							1.6616	1.57453	2.35102	1.62252								1.58534							1.69196	1.64629
7	143961620	144502151	7q35	482	540532	1.44139								2.30126							1.6616	1.57453	2.35102	1.62252								1.58534								1.64629
7	144502151	144526565	7q35	13	24415	1.44139								2.30126							1.6616	1.57453	2.35102	1.62252								1.58534	0.945453							1.64629
7	144526565	145121117	7q35	505	594553	1.44139								2.30126							1.6616	1.57453	2.35102	1.62252								1.58534	1.69998							1.64629
7	145121117	145140282	7q35	20	19166	1.44139	3.60444							2.30126							1.6616	1.57453	2.35102	1.62252								1.58534	1.69998							1.64629
7	145140282	148112176	7q35 - 7q36.1	3175	2971895	1.44139								2.30126							1.6616	1.57453	2.35102	1.62252								1.58534	1.69998							1.64629
7	148112176	148428135	7q36.1	297	315960	1.44139								2.30126							1.6616	1.57453	2.35102	1.62252					2.71034			1.58534	1.69998							1.64629
7	148428135	148567663	7q36.1	105	139529	1.44139								2.30126			2.70789				1.6616	1.57453	2.35102	1.62252					2.71034			1.58534	1.69998							1.64629
7	148567663	149149820	7q36.1	426	582158	1.44139								2.30126			2.70789				1.6616	1.57453	2.35102	1.62252					2.71034			1.58534								1.64629
7	149149820	150154977	7q36.1	664	1005158	1.44139								2.30126							1.6616	1.57453	2.35102	1.62252					2.71034			1.58534								1.64629
7	150154977	150439771	7q36.1	340	284795	1.44139								2.30126							1.6616	1.57453	2.35102	1.62252					2.71034			1.58534	1.43838							1.64629
7	150439771	150695849	7q36.1	278	256079	1.44139								2.30126							1.6616	1.57453	2.35102	1.62252					2.71034			1.58534								1.64629
7	150695849	152431255	7q36.1	1378	1735407	1.44139				1.60922				2.30126							1.6616	1.57453	2.35102	1.62252					2.71034			1.58534								1.64629
7	152431255	152453105	7q36.1	16	21851	3.15073				1.60922				2.30126							1.6616	1.57453	2.35102	1.62252					2.71034			1.58534								1.64629
7	152453105	154673642	7q36.1 - 7q36.2	2543	2220538	1.40212				1.60922				2.30126							1.6616	1.57453	2.35102	1.62252					2.71034			1.58534								1.64629
7	154673642	154710438	7q36.2	52	36797	1.40212				1.60922				2.30126							1.6616	1.57453	2.35102	1.62252					2.71034			1.58534	3.11703							1.64629
7	154710438	154739242	7q36.2	31	28805	1.40212				1.60922				2.30126							1.6616	1.57453	2.35102	1.62252					2.71034			1.58534								1.64629
7	154739242	155439213	7q36.2 - 7q36.3	920	699972	1.40212				1.60922				2.30126							1.6616	1.57453	2.35102	1.62252					2.71034			1.58534	2.35076							1.64629
7	155439213	155558345	7q36.3	105	119133	1.40212				1.60922				2.30126							1.6616	1.57453	2.35102	1.62252					2.71034			1.58534								1.64629
7	155558345	155615710	7q36.3	40	57366	1.40212				1.60922				2.30126							1.6616	1.57453	2.35102	1.62252					2.71034			1.58534	2.58199							1.64629
7	155615710	155633533	7q36.3	24	17824	1.40212	3.30255			1.60922				2.30126							1.6616	1.57453	2.35102	1.62252					2.71034			1.58534	2.58199							1.64629
7	155633533	156353607	7q36.3	903	720075	1.40212				1.60922				2.30126							1.6616	1.57453	2.35102	1.62252					3.36424			1.58534	2.58199							1.64629
7	156353607	157000394	7q36.3	470	646788	1.40212				1.60922				2.30126							1.6616	1.57453	2.35102	1.62252					3.36424			1.58534								1.64629
7	157000394	157000880	7q36.3	1	487	1.40212				1.60922				2.30126							1.6616	1.57453	2.35102	1.62252					3.36424			1.58534								1.64629		3.59511
7	157000880	157010273	7q36.3	22	9394	1.40212				1.60922				2.30126							1.6616	1.57453	2.35102	1.62252					3.36424			1.58534	1.31637							1.64629		3.59511
7	157010273	157199488	7q36.3	168	189216	1.40212				1.60922				2.30126							1.6616	1.57453	2.35102	1.62252					3.36424			1.58534	2.54979							1.64629
7	157199488	157221640	7q36.3	27	22153	1.40212				1.60922				2.30126							1.6616	1.57453	2.35102	1.62252		0.781371			3.36424			1.58534	2.54979							1.64629		1.41507
7	157221640	157505527	7q36.3	286	283888	1.40212				1.60922				2.30126							1.6616	1.57453	2.35102	1.62252					3.36424			1.58534	2.54979							1.64629		1.41507
7	157505527	157510150	7q36.3	5	4624	1.40212				1.60922				2.30126							1.6616	1.57453	2.35102	1.62252					3.36424			1.58534	4.55617							1.64629		1.41507
7	157510150	157521798	7q36.3	19	11649	1.40212				0.915066				2.30126							1.6616	1.57453	2.35102	0.779682					3.36424			1.58534	4.55617							1.64629		1.41507
7	157521798	157768261	7q36.3	255	246464	1.40212				1.6664				2.30126							1.6616	1.57453	2.35102	1.49106					3.36424			1.58534	2.56353							1.64629		1.41507
7	157768261	157786749	7q36.3	17	18489	1.40212	0.690616			1.6664				2.30126							1.6616	1.57453	2.35102	1.49106					3.36424			1.58534	2.56353							1.64629		1.41507
7	157786749	158051473	7q36.3	200	264725	1.40212				1.6664				2.30126							1.6616	1.57453	2.35102	1.49106					3.36424			1.58534	2.56353							1.64629		1.41507
7	158051473	158080383	7q36.3	36	28911	1.40212				1.6664				2.30126							1.6616	1.57453	2.35102	1.49106					3.36424			1.58534	2.56353							1.64629		0.67445
7	158080383	159034071	7q36.3	858	953689	1.40212				1.6664				2.30126							1.6616	1.57453	2.35102	1.49106					3.36424			1.58534	2.56353							1.64629		1.69641
7	159034071	159052435	7q36.3	18	18365	1.40212				1.6664				2.30126							1.6616	1.57453	2.35102	1.49106					3.36424			1.58534								1.64629		1.69641
7	159052435	159119721	7q36.3	89	67287	1.40212				1.6664				2.30126							1.6616	1.57453	2.35102	1.49106					3.36424			1.58534	1.67452							1.64629		1.69641
8	31254	221422	8p23.3	90	190169	1.36493	4.29094						2.51951	1.14574			1.636						1.63759																	1.63566		1.51035		1.6652	2.30335	3.18299
8	221422	302502	8p23.3	145	81081	1.36493	4.29094						2.51951	1.14574			1.636						1.63759										2.60922							1.63566		1.51035		1.6652	2.30335	3.18299
8	302502	591710	8p23.3	306	289209	1.36493	4.29094						2.51951	1.63732			1.636						1.63759										2.60922							1.63566		1.51035		1.6652	2.30335	3.18299
8	591710	593992	8p23.3	2	2283	1.36493	4.29094		1.06137			3.72961	2.51951	1.63732			1.636					3.49424	1.63759										2.60922							1.63566		1.51035		1.6652	2.30335	3.18299
8	593992	595096	8p23.3	2	1105	1.36493	1.51969		1.06137			3.72961	2.51951	1.63732			3.18733			3.43999		3.49424	1.63759										2.60922							7.00632	5.22574	1.51035		1.6652	2.30335	3.18299
8	595096	595832	8p23.3	7	737	1.36493	1.51969		1.06137		8.40799	3.72961	2.51951	1.63732			3.18733			3.43999		3.49424	1.63759										2.60922							7.00632	5.22574	1.51035		1.6652	2.30335	3.18299
8	595832	595900	8p23.3	3	69	1.36493	1.51969		1.06137		8.40799	3.72961	2.51951	1.63732			3.18733			3.43999			1.63759										2.60922							7.00632	5.22574	1.51035		1.6652	2.30335	3.18299
8	595900	598475	8p23.3	2	2576	1.36493	1.51969		1.06137		8.40799	3.72961	2.51951	1.63732			3.18733			3.43999			1.63759										2.60922							7.00632				1.6652	2.30335	3.18299
8	598475	745250	8p23.3	132	146776	1.36493	4.67321						2.51951	1.63732									1.63759										2.60922											1.6652	2.30335	3.18299
8	745250	1235062	8p23.3	574	489813	1.36493	3.36918						2.51951	1.63732									1.63759										2.60922											1.6652	2.30335	3.18299
8	1235062	1683064	8p23.3	591	448003	1.36493	2.5884						2.51951	1.63732									1.63759										2.60922											1.6652	2.30335	3.18299
8	1683064	2008053	8p23.3	398	324990	1.36493	2.5884						2.51951	1.63732									1.63759										2.60922											1.6652	2.30335	4.44377
8	2008053	2049846	8p23.3	75	41794	1.36493	2.5884							1.63732									1.63759										2.60922											1.6652	2.30335	4.44377
8	2049846	2066464	8p23.3	51	16619	1.36493	2.5884							1.63732									1.63759										2.60922											1.6652	2.30335
8	2066464	2081875	8p23.3	26	15412	1.36493	2.5884							1.63732									1.63759										2.60922											1.6652	2.30335	4.51226
8	2081875	2082131	8p23.3	5	257	1.36493	2.5884							1.63732									1.63759							1.19173			2.60922											1.6652	2.30335	4.51226
8	2082131	2099451	8p23.3	28	17321	1.36493	2.5884							1.63732									1.63759							1.19173			2.60922											1.6652	2.30335	2.58972
8	2099451	2106691	8p23.3	22	7241	1.36493	2.5884							1.63732									1.63759							1.19173			4.20877											1.6652	2.30335	2.58972
8	2106691	2197656	8p23.3	147	90966	1.36493	2.5884							1.63732									1.63759										4.20877											1.6652	2.30335	2.58972
8	2197656	2390962	8p23.3 - 8p23.2	297	193307	1.36493	2.5884							1.63732									1.63759										3.18885											1.6652	2.30335	2.58972
8	2390962	2394135	8p23.2	2	3174	1.36493	2.5884							1.63732									1.63759										3.18885								2.62252			1.6652	2.30335	2.58972
8	2394135	2914199	8p23.2	801	520065	4.56243	2.5884							1.63732									1.63759										3.18885								2.62252			1.6652	2.30335	2.58972
8	2914199	2956223	8p23.2	76	42025	4.56243								1.63732									1.63759										3.18885								2.62252			1.6652	2.30335	2.58972
8	2956223	3094560	8p23.2	278	138338	4.56243								1.63732									1.63759																		2.62252			1.6652	2.30335	2.58972
8	3094560	3695419	8p23.2	1410	600860	4.56243								1.63732			2.98691						1.63759																		2.62252			1.6652	2.30335	2.58972
8	3695419	3787236	8p23.2	197	91818	4.56243								1.63732			2.98691						1.63759																					1.6652	2.30335	2.58972
8	3787236	3790662	8p23.2	25	3427	4.56243								1.05314			2.98691						1.63759																					1.6652	2.30335	2.58972
8	3790662	4136476	8p23.2	1046	345815	4.56243								1.65786			2.98691						1.63759																					1.6652	2.30335	2.58972
8	4136476	4138656	8p23.2	12	2181	4.56243			3.62262					1.65786			2.98691						1.63759	3.28254																				1.6652	2.30335	2.58972
8	4138656	4140549	8p23.2	7	1894	4.56243								1.65786			2.98691						1.63759	3.28254																				1.6652	2.30335	2.58972
8	4140549	4186846	8p23.2	214	46298	4.56243								1.65786			2.98691						1.63759																					1.6652	2.30335	2.58972
8	4186846	4207708	8p23.2	88	20863	4.56243								1.65786			2.98691						1.63759																					1.6652	2.30335	4.07056
8	4207708	4360950	8p23.2	343	153243	4.56243								1.65786			2.98691						1.63759																					1.6652	2.30335	2.50169
8	4360950	4590827	8p23.2	445	229878	4.56243								1.65786									1.63759																					1.6652	2.30335	2.50169
8	4590827	4593474	8p23.2	12	2648	4.56243								1.65786									1.63759																				0.58971	1.6652	2.30335	2.50169
8	4593474	5074064	8p23.2	1017	480591	4.56243								1.65786									1.63759																					1.6652	2.30335	2.50169
8	5074064	5076192	8p23.2	18	2129	4.56243								1.65786									1.63759											4.08079										1.6652	2.30335	2.50169
8	5076192	5122553	8p23.2	117	46362	4.56243								1.65786									1.63759																					1.6652	2.30335	2.50169
8	5122553	5141326	8p23.2	29	18774	9.80375								1.65786									1.63759																					1.6652	2.30335	2.50169
8	5141326	5357238	8p23.2	450	215913	4.51948								1.65786									1.63759																					1.6652	2.30335	2.50169
8	5357238	5360013	8p23.2	15	2776	10.9839								1.65786									1.63759																					1.6652	2.30335	2.50169
8	5360013	5600326	8p23.2	569	240314	4.98621								1.65786									1.63759																					1.6652	2.30335	2.50169
8	5600326	5605791	8p23.2	23	5466	4.98621					0.320542			1.65786									1.63759																					1.6652	2.30335	2.50169
8	5605791	5731304	8p23.2	214	125514	4.98621					1.68706			1.65786									1.63759																					1.6652	2.30335	2.50169
8	5731304	5823718	8p23.2	245	92415	4.98621					1.68706			1.65786									1.63759																		2.64535			1.6652	2.30335	2.50169
8	5823718	6040327	8p23.2	493	216610	4.98621					1.68706			1.65786									1.63759										2.51526								2.64535			1.6652	2.30335	2.50169
8	6040327	6068614	8p23.2	104	28288	4.98621					1.68706			1.65786									1.63759										2.51526	2.94							2.64535			1.6652	2.30335	2.50169
8	6068614	6104344	8p23.2	110	35731	4.98621					1.68706			1.65786									1.63759										2.51526								2.64535			1.6652	2.30335	2.50169
8	6104344	6106265	8p23.2	17	1922	4.98621					1.68706			1.65786									1.63759										2.51526								2.64535		6.71248	1.6652	2.30335	2.50169
8	6106265	6129160	8p23.2	40	22896	4.98621					1.68706			1.65786									1.63759										2.51526								2.64535			1.6652	2.30335	2.50169
8	6129160	6136972	8p23.2	32	7813	4.98621					1.68706			1.65786									1.63759	3.63095									2.51526								2.64535			1.6652	2.30335	2.50169
8	6136972	6465333	8p23.2 - 8p23.1	758	328362	4.98621					1.68706			1.65786									1.63759										2.51526								2.64535			1.6652	2.30335	2.50169
8	6465333	6713715	8p23.1	389	248383	4.98621					1.68706			1.65786			3.21212						1.63759										2.51526								2.64535			1.6652	2.30335	2.50169
8	6713715	6747722	8p23.1	80	34008	4.98621					1.68706			1.65786			3.21212						1.63759										2.51526								2.64535			1.6652	2.30335	4.71299
8	6747722	7392095	8p23.1	464	644374	4.98621					1.68706			1.65786			3.21212						1.63759										2.51526								2.64535			1.6652	2.30335	3.1734
8	7392095	7398057	8p23.1	11	5963	13.6623					1.68706			1.65786			3.21212						1.63759										2.51526								2.64535			1.6652	2.30335	3.1734
8	7398057	7798926	8p23.1	84	400870						1.68706			1.65786			3.21212						1.63759										2.51526								2.64535			1.6652	2.30335	3.1734
8	7798926	7838750	8p23.1	10	39825						1.68706			1.65786									1.63759										2.51526								2.64535			1.6652	2.30335	3.1734
8	7838750	8089584	8p23.1	61	250835	5.11401					1.68706			1.65786									1.63759										2.51526								2.64535			1.6652	2.30335	3.1734
8	8089584	8655311	8p23.1	888	565728	5.11401					1.68706			1.65786									1.63759										2.51526								1.66026			1.6652	2.30335	3.1734
8	8655311	8739485	8p23.1	150	84175	5.11401	2.68249				1.68706			1.65786									1.63759										2.51526								1.66026			1.6652	2.30335	3.1734
8	8739485	8747698	8p23.1	12	8214	5.11401	2.68249				1.68706			1.65786									1.63759										2.51526								1.66026		8.68383	1.6652	2.30335	3.1734
8	8747698	9172792	8p23.1	643	425095	5.11401	2.68249				1.68706			1.65786									1.63759										2.51526								1.66026			1.6652	2.30335	3.1734
8	9172792	9276156	8p23.1	219	103365	5.11401	2.68249				1.68706			1.65786									1.63759										2.51526								1.66026			1.6652	2.30335
8	9276156	9648779	8p23.1	396	372624	9.95798	2.68249				1.68706			1.65786									1.63759										2.51526								1.66026			1.6652	2.30335
8	9648779	9691465	8p23.1	36	42687		2.68249				1.68706			1.65786									1.63759										2.51526								1.66026			1.6652	2.30335
8	9691465	10174497	8p23.1	720	483033	8.10093	2.68249				1.68706			1.65786									1.63759										2.51526								1.66026			1.6652	2.30335
8	10174497	10271009	8p23.1	161	96513	8.10093					1.68706			1.65786									1.63759										2.51526								1.66026			1.6652	2.30335
8	10271009	10289744	8p23.1	51	18736	8.10093					1.68706			1.65786									1.63759										4.17868								1.66026			1.6652	2.30335
8	10289744	10447124	8p23.1	223	157381	8.10093					1.68706			1.65786									1.63759										2.88492								1.66026			1.6652	2.30335
8	10447124	10497646	8p23.1	41	50523	8.10093					1.68706			1.65786			2.47695						1.63759										2.88492								1.66026			1.6652	2.30335
8	10497646	10501362	8p23.1	1	3717	8.10093	8.31805				1.68706			1.65786			2.47695						1.63759										2.88492								1.66026			1.6652	2.30335
8	10501362	10585372	8p23.1	129	84011	8.10093	8.31805				1.68706			1.65786			2.47695						1.63759						3.00634				2.88492								1.66026			1.6652	2.30335
8	10585372	10728631	8p23.1	251	143260	8.10093	8.31805				1.68706			1.65786			2.47695						1.63759										2.88492								1.66026			1.6652	2.30335
8	10728631	10778563	8p23.1	67	49933	8.10093	8.31805				1.68706			1.65786			3.47319						1.63759										2.88492								1.66026			1.6652	2.30335
8	10778563	10930806	8p23.1	172	152244	8.10093	5.93965				1.68706			1.65786			3.47319						1.63759										2.88492								1.66026			1.6652	2.30335
8	10930806	10966962	8p23.1	38	36157	8.10093	5.93965				1.68706			1.65786			3.47319						1.63759										2.88492								2.39908			1.6652	2.30335
8	10966962	11037896	8p23.1	96	70935	8.10093	5.93965				1.68706			1.65786			3.47319						1.63759																		2.39908			1.6652	2.30335
8	11037896	11151800	8p23.1	163	113905	8.10093	5.93965				1.68706			1.65786			3.47319						1.63759																		3.53682			1.6652	2.30335
8	11151800	11166683	8p23.1	17	14884	8.10093	5.93965				1.68706			1.65786			3.47319						1.63759							1.08072											3.53682			1.6652	2.30335
8	11166683	11203697	8p23.1	33	37015	8.10093	5.93965				1.68706			1.65786			3.47319						1.63759																		3.53682			1.6652	2.30335
8	11203697	11239824	8p23.1	46	36128	8.10093	5.93965				1.68706			1.65786			3.47319						1.63759																		3.53682			1.6652	2.30335	3.31261
8	11239824	11339124	8p23.1	144	99301	8.10093	5.93965				1.68706			1.65786			3.47319						1.63759										2.99597								3.53682			1.6652	2.30335	3.31261
8	11339124	11349448	8p23.1	16	10325	8.10093	5.93965				1.68706			1.65786			3.47319						1.63759																		3.53682			1.6652	2.30335	3.31261
8	11349448	11503299	8p23.1	197	153852	8.10093	5.93965				1.68706			1.65786			3.47319						1.63759										2.53435								3.53682			1.6652	2.30335	3.31261
8	11503299	11567443	8p23.1	46	64145	8.10093	5.93965				1.68706			1.65786			3.47319						1.63759										2.53435											1.6652	2.30335	3.31261
8	11567443	11596546	8p23.1	40	29104	8.10093	10.4821				1.68706			1.65786			3.47319						1.63759										2.53435											1.6652	2.30335	3.31261
8	11596546	12242245	8p23.1	393	645700	8.10093					1.68706			1.65786			3.47319						1.63759										2.53435											1.6652	2.30335	3.31261
8	12242245	12242519	8p23.1	3	275	8.10093					1.68706			1.65786									1.63759										2.53435											1.6652	2.30335	3.31261
8	12242519	12276544	8p23.1	29	34026						1.68706			1.65786									1.63759										2.53435											1.6652	2.30335	3.31261
8	12276544	12420717	8p23.1	48	144174						1.68706			1.65786									1.63759										2.53435								1.69596			1.6652	2.30335	3.31261
8	12420717	12581763	8p23.1	73	161047	9.32938					1.68706			1.65786									1.63759										2.53435								1.69596			1.6652	2.30335	3.31261
8	12581763	12874719	8p23.1 - 8p22	498	292957	9.32938	8.56685				1.68706			1.65786									1.63759										2.53435								1.69596			1.6652	2.30335	3.31261
8	12874719	12880073	8p22	16	5355	9.32938	8.56685				1.68706			1.65786		1.02808							1.63759										2.53435								1.69596			1.6652	2.30335	3.31261
8	12880073	13014138	8p22	194	134066	9.32938	8.56685				1.68706			1.65786									1.63759										2.53435								1.69596			1.6652	2.30335	3.31261
8	13014138	13107410	8p22	96	93273	9.32938	8.56685				1.68706			1.65786									1.63759										2.53435								1.69596			1.6652	2.30335
8	13107410	13209694	8p22	197	102285	9.32938	8.56685				1.68706			1.65786									1.63759																		1.69596			1.6652	2.30335
8	13209694	13225934	8p22	25	16241	9.32938	4.65698				1.68706			1.65786									1.63759																		1.69596			1.6652	2.30335
8	13225934	13375974	8p22	225	150041	9.32938	8.23761				1.68706			1.65786									1.63759																		1.69596			1.6652	2.30335
8	13375974	13406178	8p22	48	30205	17.7164	8.23761				1.68706			1.65786									1.63759																		1.69596			1.6652	2.30335
8	13406178	13435352	8p22	41	29175	5.82182	8.23761				1.68706			1.65786									1.63759																		1.69596			1.6652	2.30335
8	13435352	13453370	8p22	16	18019	22.3998	8.23761				1.68706			1.65786									1.63759																		1.69596			1.6652	2.30335
8	13453370	13568961	8p22	232	115592	8.39655	8.23761				1.68706			1.65786									1.63759																		1.69596			1.6652	2.30335
8	13568961	13600371	8p22	61	31411	18.8653	8.23761				1.68706			1.65786									1.63759																		1.69596			1.6652	2.30335
8	13600371	13642073	8p22	74	41703	10.198	8.23761				1.68706			1.65786									1.63759																		1.69596			1.6652	2.30335
8	13642073	13653881	8p22	16	11809	10.198	15.5546				1.68706			1.65786									1.63759																		1.69596			1.6652	2.30335
8	13653881	13841712	8p22	352	187832	10.198	8.67611				1.68706			1.65786									1.63759																		1.69596			1.6652	2.30335
8	13841712	13866816	8p22	25	25105	10.198	15.8275				1.68706			1.65786									1.63759																		1.69596			1.6652	2.30335
8	13866816	14129389	8p22	311	262574	10.198	9.49795				1.68706			1.65786									1.63759																		1.69596			1.6652	2.30335
8	14129389	14137145	8p22	22	7757	10.198	5.68858				1.68706			1.65786									1.63759																		1.69596			1.6652	2.30335
8	14137145	14146374	8p22	26	9230	3.30712	5.68858				1.68706			1.65786									1.63759																		1.69596			1.6652	2.30335
8	14146374	14155653	8p22	9	9280	9.64335	5.68858				1.68706			1.65786									1.63759																		1.69596			1.6652	2.30335
8	14155653	14272342	8p22	194	116690	9.64335	9.07148				1.68706			1.65786									1.63759																		1.69596			1.6652	2.30335
8	14272342	14276440	8p22	15	4099	9.64335	9.07148				1.68706			1.65786									1.63759															3.38347			1.69596			1.6652	2.30335
8	14276440	14295396	8p22	39	18957	9.64335	9.07148				1.68706			1.65786									1.63759																		1.69596			1.6652	2.30335
8	14295396	14425951	8p22	173	130556	9.64335	2.85332				1.68706			1.65786									1.63759																		1.69596			1.6652	2.30335
8	14425951	14427726	8p22	2	1776	9.64335	4.89461				1.68706			1.65786									1.63759																		1.69596			1.6652	2.30335
8	14427726	14519035	8p22	204	91310	9.64335	4.89461				1.68706			1.65786									1.63759										2.86571								1.69596			1.6652	2.30335
8	14519035	14576609	8p22	79	57575	9.64335	7.57754				1.68706			1.65786									1.63759										2.86571								1.69596			1.6652	2.30335
8	14576609	14577668	8p22	7	1060	9.64335	7.57754				1.68706			1.65786						3.07614			1.63759										2.86571								1.69596			1.6652	2.30335
8	14577668	14582351	8p22	39	4684	9.64335	7.57754				1.68706			1.65786						3.07614			1.63759										2.86571							3.55067	1.69596			1.6652	2.30335
8	14582351	14582874	8p22	1	524	9.64335	7.57754				1.68706			1.65786						3.07614			1.63759										2.86571								1.69596			1.6652	2.30335
8	14582874	14685986	8p22	139	103113	9.64335	7.57754				1.68706			1.65786									1.63759										2.86571								1.69596			1.6652	2.30335
8	14685986	14689017	8p22	20	3032	9.64335	4.67731				1.68706			1.65786									1.63759										2.86571								1.69596			1.6652	2.30335
8	14689017	14727336	8p22	21	38320	9.64335	4.67731				1.68706			1.65786									1.63759																		1.69596			1.6652	2.30335
8	14727336	14971018	8p22	342	243683	9.64335	3.02299				1.68706			1.65786									1.63759																		1.69596			1.6652	2.30335
8	14971018	15479120	8p22	601	508103	3.1525	3.02299				1.68706			1.65786									1.63759																		1.69596			1.6652	2.30335
8	15479120	15545040	8p22	63	65921	3.1525					1.68706			1.65786									1.63759																		1.69596			1.6652	2.30335
8	15545040	16398946	8p22	1319	853907	4.55385					1.68706			1.65786									1.63759																		1.69596			1.6652	2.30335
8	16398946	17603382	8p22	1776	1204437	2.55499					1.68706			1.65786									1.63759																		1.69596			1.6652	2.30335
8	17603382	17725695	8p22	225	122314	2.55499					1.68706			1.65786									1.63759																		1.69596			1.6652	2.30335	2.68699
8	17725695	19085031	8p22 - 8p21.3	2036	1359337	2.55499					1.68706			1.65786									1.63759																		1.69596			1.6652	2.30335
8	19085031	19109117	8p21.3	17	24087	2.55499					1.68706			1.65786									1.63759							1.09285											1.69596			1.6652	2.30335
8	19109117	20022959	8p21.3	1274	913843	2.55499					1.68706			1.65786									1.63759																		1.69596			1.6652	2.30335
8	20022959	20028338	8p21.3	10	5380	2.55499					1.68706			1.65786									1.63759																	3.88129	1.69596			1.6652	2.30335
8	20028338	20142959	8p21.3	160	114622	2.55499					1.68706			1.65786									1.63759																		1.69596			1.6652	2.30335
8	20142959	20176217	8p21.3	27	33259	2.55499					1.68706			1.65786									1.63759																		1.69596	0.90496		1.6652	2.30335
8	20176217	20542818	8p21.3	557	366602	2.55499					1.68706			1.65786									1.63759																		1.69596			1.6652	2.30335
8	20542818	22406906	8p21.3	2087	1864089	1.65299					1.68706			1.65786									1.63759																		1.69596			1.6652	2.30335
8	22406906	23142674	8p21.3	622	735769	1.65299					1.68706			1.65786									1.63759										2.37432								1.69596			1.6652	2.30335
8	23142674	23163474	8p21.3	30	20801	1.65299	1.29399				1.68706			1.65786									1.63759										2.37432								1.69596			1.6652	2.30335
8	23163474	23436742	8p21.3 - 8p21.2	352	273269	1.65299					1.68706			1.65786									1.63759										2.37432								1.69596			1.6652	2.30335
8	23436742	24164977	8p21.2	731	728236	1.65299					1.68706			1.65786									1.63759																		1.69596			1.6652	2.30335
8	24164977	24176451	8p21.2	20	11475	1.65299					1.68706			1.65786									1.63759																		1.69596			1.6652
8	24176451	24976369	8p21.2	1002	799919	1.65299					1.68706			1.65786									1.63759																		1.69596			1.6652	2.44287
8	24976369	24976588	8p21.2	1	220	1.65299					1.68706			1.65786									1.63759							2.43539											1.69596			1.6652	2.44287
8	24976588	24978911	8p21.2	4	2324	1.65299					1.68706	3.61521		1.65786									1.63759							2.43539											1.69596			1.6652	2.44287
8	24978911	24979979	8p21.2	9	1069	1.65299					4.94748	3.61521		1.65786									1.63759							2.43539											1.69596			1.6652	2.44287
8	24979979	24984148	8p21.2	5	4170	1.65299						3.61521		1.65786									1.63759							2.43539											1.69596			1.6652	2.44287
8	24984148	24987718	8p21.2	6	3571	1.65299					1.68846			1.65786									1.63759							2.43539											1.69596			1.6652	2.44287
8	24987718	25095016	8p21.2	100	107299	1.65299					1.68846			1.65786									1.63759																		1.69596			1.6652	2.44287
8	25095016	25270170	8p21.2	212	175155	1.65299					1.68846			1.65786									1.63759										2.33778								1.69596			1.6652	2.44287
8	25270170	25398276	8p21.2	128	128107	1.65299					1.68846			1.65786									1.63759																		1.69596			1.6652	2.44287
8	25398276	25407432	8p21.2	16	9157	1.65299				1.10927	1.68846			1.65786									1.63759																		1.69596			1.6652	2.44287
8	25407432	25940697	8p21.2	703	533266	1.65299					1.68846			1.65786									1.63759																		1.69596			1.6652	2.44287
8	25940697	25970164	8p21.2	28	29468	1.65299					1.68846			1.65786									1.63759										1.63744								1.69596			1.6652	2.44287
8	25970164	26656290	8p21.2	827	686127	1.65299					1.68846			1.65786									1.63759																		1.69596			1.6652	2.44287
8	26656290	26670471	8p21.2	15	14182	1.65299					1.68846			1.65786									1.63759											3.74687		4.09132					1.69596			1.6652	2.44287
8	26670471	26672828	8p21.2	2	2358	1.65299					1.68846			1.65786									1.63759											3.74687							1.69596			1.6652	2.44287
8	26672828	27278293	8p21.2	725	605466	1.65299					1.68846			1.65786									1.63759																		1.69596			1.6652	2.44287
8	27278293	27601778	8p21.2 - 8p21.1	412	323486	1.65299					1.68846			1.65786									1.63759										2.40782								1.69596			1.6652	2.44287
8	27601778	27711400	8p21.1	121	109623	1.65299					1.68846			1.65786									1.63759																		1.69596			1.6652	2.44287
8	27711400	27867171	8p21.1	238	155772	1.65299					1.68846			1.65786									1.63759										2.65028								1.69596			1.6652	2.44287
8	27867171	28836160	8p21.1 - 8p12	986	968990	1.65299					1.68846			1.65786									1.63759																		1.69596			1.6652	2.44287
8	28836160	28837749	8p12	4	1590	1.65299					1.68846			1.65786									1.63759		1.19078																1.69596			1.6652	2.44287
8	28837749	28865071	8p12	13	27323	1.65299					1.68846			1.65786									1.63759		1.19078								1.12492								1.69596			1.6652	2.44287
8	28865071	28899307	8p12	21	34237	1.65299					1.68846			1.65786									1.63759										1.12492								1.69596			1.6652	2.44287
8	28899307	29940901	8p12	1021	1041595	1.65299					1.68846			1.65786									1.63759																		1.69596			1.6652	2.44287
8	29940901	29962732	8p12	20	21832	1.65299					1.68846			1.65786									1.63759									0.647713									1.69596			1.6652	2.44287
8	29962732	30101428	8p12	143	138697	1.65299					1.68846			1.65786									1.63759																		1.69596			1.6652	2.44287
8	30101428	32678662	8p12	2764	2577235	1.65299					1.68846			1.65786									1.63759																		1.69596			1.6652	2.44287	2.40521
8	32678662	32689782	8p12	13	11121	1.65299					1.68846			1.65786									1.63759																		3.16181			1.6652	2.44287	2.40521
8	32689782	32692113	8p12	2	2332	1.65299					1.68846			1.65786									1.63759																					1.6652	2.44287	2.40521
8	32692113	33181416	8p12	433	489304	1.65299					1.68846			1.65786									1.63759																		1.69625			1.6652	2.44287	2.40521
8	33181416	33575974	8p12	296	394559	1.65299					1.68846			1.65786									1.63759										2.37514								1.69625			1.6652	2.44287	2.40521
8	33575974	34284723	8p12	590	708750	1.65299					1.68846			1.65786									1.63759																		1.69625			1.6652	2.44287	2.40521
8	34284723	34296479	8p12	23	11757	1.65299					1.68846			1.65786									1.63759													4.39337					1.69625			1.6652	2.44287	2.40521
8	34296479	37334174	8p12 - 8p11.23	2500	3037696	1.65299					1.68846			1.65786									1.63759																		1.69625			1.6652	2.44287	2.40521
8	37334174	37354129	8p11.23	30	19956	1.65299					1.68846			1.65786									1.63759																		1.69625	0.932463		1.6652	2.44287	2.40521
8	37354129	38104490	8p11.23	370	750362	1.65299					1.68846			1.65786									1.63759																		1.69625			1.6652	2.44287	2.40521
8	38104490	38106145	8p11.23	12	1656	1.65299					1.68846			1.65786		1.12673							1.63759																		1.69625			1.6652	2.44287	2.40521
8	38106145	38205887	8p11.23	57	99743	1.65299					1.68846			1.65786									1.63759																		1.69625			1.6652	2.44287	2.40521
8	38205887	38234519	8p11.23	9	28633	1.65299					1.68846			1.65786									1.63759			0.900854															1.69625			1.6652	2.44287	2.40521
8	38234519	38270890	8p11.23	22	36372	1.65299					1.68846			1.65786									1.63759			0.900854							2.69256								1.69625			1.6652	2.44287	2.40521
8	38270890	38279139	8p11.23	8	8250	1.65299					4.65108			1.65786									1.63759			0.900854							2.69256								1.69625			1.6652	2.44287	2.40521
8	38279139	38279692	8p11.23	8	554	1.65299					4.65108			1.65786									1.63759			0.900854							2.69256								1.69625		9.98661	1.6652	2.44287	2.40521
8	38279692	38287115	8p11.23	8	7424	1.65299					1.67628			1.65786									1.63759			0.900854							2.69256								1.69625		9.98661	1.6652	2.44287	2.40521
8	38287115	38291397	8p11.23	13	4283	1.65299					1.67628			1.65786									1.63759			0.900854							2.69256								1.69625			1.6652	2.44287	2.40521
8	38291397	38440656	8p11.23 - 8p11.22	178	149260	1.65299					1.67628			1.65786									1.63759										2.69256								1.69625			1.6652	2.44287	2.40521
8	38440656	39246893	8p11.22	541	806238	1.65299					1.67628			1.65786									1.63759																		1.69625			1.6652	2.44287	2.40521
8	39246893	39258660	8p11.22	7	11768	1.65299								1.65786									1.63759																		1.69625			1.6652	2.44287	2.40521
8	39258660	39311728	8p11.22	22	53069	1.65299								1.65786									1.63759																					1.6652	2.44287	2.40521
8	39311728	39414182	8p11.22	60	102455	1.65299					1.65426			1.65786									1.63759																					1.6652	2.44287	2.40521
8	39414182	40076576	8p11.22 - 8p11.21	710	662395	1.65299					1.65426			1.65786									1.63759																					1.6652	2.44287
8	40076576	40181987	8p11.21	146	105412	1.65299					1.65426			1.65786									1.63759																					1.6652	2.44287	1.57913
8	40181987	40183874	8p11.21	5	1888	1.65299					1.65426			1.65786									1.63759								4.73536													1.6652	2.44287	1.57913
8	40183874	40184155	8p11.21	3	282	1.65299					1.65426			1.65786						2.9219			1.63759								4.73536													1.6652	2.44287	1.57913
8	40184155	40184361	8p11.21	4	207	1.65299			1.15464		1.65426			1.65786						2.9219			1.63759								4.73536													1.6652	2.44287	1.57913
8	40184361	40185573	8p11.21	11	1213	1.65299			1.15464		1.65426			1.65786						2.9219			1.63759																					1.6652	2.44287	1.57913
8	40185573	40191667	8p11.21	18	6095	1.65299					1.65426			1.65786						2.9219			1.63759																					1.6652	2.44287	1.57913
8	40191667	40368549	8p11.21	259	176883	1.65299					1.65426			1.65786									1.63759																					1.6652	2.44287	1.57913
8	40368549	40554847	8p11.21	236	186299	1.65299					1.65426			1.65786									1.63759																3.09056					1.6652	2.44287	1.57913
8	40554847	41383129	8p11.21	799	828283	1.65299					1.65426			1.65786									1.63759																					1.6652	2.44287	1.57913
8	41383129	43264963	8p11.21 - 8p11.1	1377	1881835	1.65299					1.65426			1.65786									1.63759																					1.6652	2.44287	2.72127
8	43264963	43471613	8p11.1	74	206651	1.65299					1.65426			1.65786									1.63759																						2.44287	2.72127
8	43604092	43755525	8p11.1	41	151434	1.65299					1.65426			1.65786									1.63759																					2.79079	2.44287
8	47361236	48833939	8q11.1 - 8q11.21	816	1472704	1.65299	2.35905				1.65426												1.63759																					2.79079	2.44287
8	48833939	48860888	8q11.21	19	26950	1.65299	2.35905				1.65426			1.37354									1.63759																					2.79079	2.44287
8	48860888	48955156	8q11.21	46	94269	1.65299	2.35905				1.65426												1.63759																					2.79079	2.44287
8	51032017	51038748	8q11.21	12	6732	1.65299	2.35905				1.65426					1.07604																												2.79079	2.44287
8	51371665	51396160	8q11.21	21	24496	1.65299	2.35905				1.65426					1.10227																												2.79079	2.44287
8	55217151	55365610	8q11.23	201	148460	1.65299	2.35905				1.65426											2.33487																						2.79079	2.44287
8	55365610	55384278	8q11.23	15	18669	1.65299	2.35905			1.01781	1.65426											2.33487																						2.79079	2.44287
8	55384278	56482931	8q11.23 - 8q12.1	1200	1098654	1.65299	2.35905				1.65426											2.33487																						2.79079	2.44287
8	56482931	57343465	8q12.1	714	860535	1.65299	2.35905				1.65426											2.33487																						2.79079	2.44287	2.68628
8	57343465	58018829	8q12.1	706	675365	1.65299	2.35905				1.65426											2.33487																						2.79079	2.44287
8	58018829	58037459	8q12.1	20	18631	1.65299	2.35905				1.65426							1.06				2.33487																						2.79079	2.44287
8	58037459	58315330	8q12.1	277	277872	1.65299	2.35905				1.65426							2.4603				2.33487																						2.79079	2.44287
8	58315330	58330691	8q12.1	21	15362	1.65299	2.35905				1.65426							2.4603				2.33487										0.893894												2.79079	2.44287
8	58330691	59884391	8q12.1	1755	1553701	1.65299	2.35905				1.65426							2.4603				2.33487																						2.79079	2.44287
8	59884391	59901765	8q12.1	30	17375	1.65299	2.35905	1.06951			1.65426							2.4603				2.33487																						2.79079	2.44287
8	59901765	61003276	8q12.1	921	1101512	1.65299	2.35905				1.65426							2.4603				2.33487																						2.79079	2.44287
8	61003276	61007818	8q12.1	24	4543	1.65299	2.35905				1.65426							2.4603				2.33487																				3.85233		2.79079	2.44287
8	61007818	62093234	8q12.1 - 8q12.2	1079	1085417	1.65299	2.35905				1.65426							2.4603				2.33487																				2.30485		2.79079	2.44287
8	62093234	62265615	8q12.2 - 8q12.3	221	172382	1.65299	2.35905				1.65426							2.4603				2.33487																				2.30485		2.79079	3.50766
8	62265615	65305098	8q12.3	2732	3039484	1.65299	2.35905				1.65426							2.4603				2.33487																				2.30485		2.79079
8	65305098	65328338	8q12.3	14	23241	1.65299	2.35905				1.65426				0.959508			2.4603				2.33487																				2.30485		2.79079
8	65328338	69852109	8q12.3 - 8q13.2	3614	4523772	1.65299	2.35905				1.65426							2.4603				2.33487																				2.30485		2.79079
8	69852109	69865763	8q13.2	28	13655	1.65299	2.35905				1.65426							2.4603				2.33487																				2.30485	5.39079	2.79079
8	69865763	70207100	8q13.2	373	341338	1.65299	2.35905				1.65426							2.4603				2.33487																				2.30485		2.79079
8	70207100	70215239	8q13.2	12	8140	1.65299	2.35905				1.65426	4.10883						2.4603				2.33487																				2.30485		2.79079
8	70215239	70842946	8q13.2 - 8q13.3	662	627708	1.65299	2.35905				1.65426							2.4603				2.33487																				2.30485		2.79079
8	70842946	71019561	8q13.3	183	176616	1.65299	2.35905				1.65426							2.4603				2.33487											2.41145									2.30485		2.79079
8	71019561	73950326	8q13.3 - 8q21.11	2911	2930766	1.65299	2.35905				1.65426							2.4603				2.33487																				2.30485		2.79079
8	73950326	74919010	8q21.11	939	968685	1.65299	2.35905				1.65426							2.4603				2.33487																				2.30485		2.79079		2.34546
8	74919010	74944316	8q21.11	17	25307	1.65299	2.35905				1.65426							2.4603				2.33487											2.97263									2.30485		2.79079		2.34546
8	74944316	75061635	8q21.11	148	117320	1.65299	2.35905				1.65426							2.4603				2.33487																				2.30485		2.79079		2.34546
8	75061635	76325192	8q21.11	1175	1263558	1.65299	2.35905				1.65426							2.4603				2.33487																				2.30485		2.79079	2.50738	2.34546
8	76325192	76336048	8q21.11	17	10857	1.65299	2.35905				1.65426							2.4603				2.33487																				2.30485		2.79079	2.50738	4.55428
8	76336048	78200496	8q21.11	1591	1864449	1.65299	2.35905				1.65426							2.4603				2.33487																				2.30485		2.79079	2.50738	2.32823
8	78200496	78217111	8q21.11	25	16616	1.65299	2.35905				1.65426							2.4603				2.33487	2.85142																			2.30485		2.79079	2.50738	2.32823
8	78217111	80977974	8q21.11 - 8q21.13	2321	2760864	1.65299	2.35905				1.65426							2.4603				2.33487	2.85142																			2.30485		2.79079		2.32823
8	80977974	81108407	8q21.13	122	130434	1.65299	2.35905		2.87058		1.65426							2.4603				2.33487	2.85142																			2.30485		2.79079		2.32823
8	81108407	81214912	8q21.13	62	106506	1.65299	2.35905		2.87058		1.65426							2.4603				2.33487	2.85142										2.59325									2.30485		2.79079		2.32823
8	81214912	84923032	8q21.13 - 8q21.2	3082	3708121	1.65299	2.35905		2.87058		1.65426							2.4603				2.33487	2.85142																			2.30485		2.79079		2.32823
8	84923032	84933730	8q21.2	16	10699	1.65299	2.35905		2.87058		1.65426							2.4603				2.33487	2.85142	3.83056																		2.30485		2.79079		2.32823
8	84933730	90093776	8q21.2 - 8q21.3	3906	5160047	1.65299	2.35905		2.87058		1.65426							2.4603				2.33487	2.85142																			2.30485		2.79079		2.32823
8	90093776	90096034	8q21.3	27	2259	1.65299	2.35905		2.87058		1.65426							2.4603				2.33487	2.85142																			2.30485	9.20554	2.79079		2.32823
8	90096034	90842210	8q21.3	700	746177	1.65299	2.35905		2.87058		1.65426							2.4603				2.33487	2.85142																			2.30485		2.79079		2.32823
8	90842210	90866253	8q21.3	17	24044	1.65299	2.35905		2.87058		1.65426							2.4603				2.33487	2.85142																			2.30485	0.62734	2.79079		2.32823
8	90866253	90953570	8q21.3	92	87318	1.65299	2.35905		2.87058		1.65426							2.4603				2.33487	2.85142																			2.30485		2.79079		2.32823
8	90953570	91007515	8q21.3	52	53946	1.65299	2.35905		2.87058		1.65426							2.4603				2.33487	2.85142																			2.30485		2.79079
8	91007515	91023703	8q21.3	20	16189	1.65299	2.35905	1.16195	2.87058		1.65426							2.4603				2.33487	2.85142																			2.30485		2.79079
8	91023703	92063597	8q21.3	848	1039895	1.65299	2.35905		2.87058		1.65426							2.4603				2.33487	2.85142																			2.30485		2.79079
8	92063597	92105822	8q21.3	28	42226	1.65299	2.35905		2.87058		1.65426							2.4603				2.33487	2.85142											1.16391								2.30485		2.79079
8	92105822	92974875	8q21.3	629	869054	1.65299	2.35905		2.87058		1.65426							2.4603				2.33487	2.85142																			2.30485		2.79079
8	92974875	92981242	8q21.3	12	6368	1.65299	2.35905		2.87058		1.65426							2.4603				2.33487	2.85142																			2.30485	5.21046	2.79079
8	92981242	94843443	8q21.3 - 8q22.1	1523	1862202	1.65299	2.35905		2.87058		1.65426							2.4603				2.33487	2.85142																			2.30485		2.79079
8	94843443	94878162	8q22.1	33	34720	1.65299	2.35905		2.87058		1.65426							2.4603				2.33487	2.85142																			2.30485		2.79079		3.19443
8	94878162	94903010	8q22.1	21	24849	1.65299	2.35905		2.87058		1.65426							2.4603				2.33487	5.15642																			2.30485		2.79079		3.19443
8	94903010	94949742	8q22.1	39	46733	1.65299	2.35905		2.87058		1.65426							2.4603				2.33487	2.8337																			2.30485		2.79079		3.19443
8	94949742	95066081	8q22.1	126	116340	1.65299	2.35905		2.87058		1.65426							2.4603				2.33487	2.8337																			2.30485		2.79079
8	95066081	95197864	8q22.1	198	131784	1.65299	2.35905		2.87058		1.65426							2.4603				2.69572	2.8337																			2.30485		2.79079
8	95197864	97806393	8q22.1	2820	2608530	1.65299	2.35905		2.87058		1.65426							2.4603				2.69572	2.8337																			2.30485		2.79079	2.8349
8	97806393	99014387	8q22.1 - 8q22.2	1136	1207995	1.65299	2.35905		2.87058		1.65426							2.4603				2.69572	2.8337																3.7067			2.30485		2.79079	2.8349
8	99014387	99408419	8q22.2	409	394033	1.65299	2.35905		2.87058		1.65426							2.4603				2.69572	2.8337																3.7067			2.30485		2.79079	1.59581
8	99408419	99456499	8q22.2	54	48081	1.65299	2.35905		2.87058		1.65426							2.4603				2.69572	2.8337										3.15235						3.7067			2.30485		2.79079	1.59581
8	99456499	100151020	8q22.2	330	694522	1.65299	2.35905		2.87058		1.65426							2.4603				2.69572	2.8337																3.7067			2.30485		2.79079	1.59581
8	100151020	100168822	8q22.2	15	17803	1.65299	2.35905		2.87058		1.65426							2.4603				2.69572	2.8337									0.789607							3.7067			2.30485		2.79079	1.59581
8	100168822	101157819	8q22.2	584	988998	1.65299	2.35905		2.87058		1.65426							2.4603				2.69572	2.8337																3.7067			2.30485		2.79079	1.59581
8	101157819	101192635	8q22.2	20	34817	1.65299	2.35905		2.87058		1.65426			1.33062				2.4603				2.69572	2.8337																3.7067			2.30485		2.79079	1.59581
8	101192635	101338100	8q22.2	97	145466	1.65299	2.35905		2.87058		1.65426							2.4603				2.69572	2.8337																3.7067			2.30485		2.79079	1.59581
8	101338100	101362328	8q22.2	24	24229	1.65299	2.35905		2.87058		1.65426							2.4603				2.69572	2.8337					1.29503											3.7067			2.30485		2.79079	1.59581
8	101362328	102093506	8q22.2 - 8q22.3	731	731179	1.65299	2.35905		2.87058		1.65426							2.4603				2.69572	2.8337																3.7067			2.30485		2.79079	1.59581
8	102093506	102109352	8q22.3	23	15847	1.65299	2.35905		2.87058		1.65426							2.4603				2.69572	2.8337																3.7067			1.13518		2.79079	1.59581
8	102109352	102130630	8q22.3	32	21279	1.65299	2.35905		2.87058		1.65426							2.4603				2.69572	2.8337																3.7067					2.79079	1.59581
8	102130630	103055872	8q22.3	1131	925243	1.65299	2.35905		2.87058		1.65426							2.4603				2.69572	2.8337																3.7067			2.55413		2.79079	1.59581
8	103055872	103057599	8q22.3	7	1728	1.65299	2.35905		2.87058		1.65426							2.4603				2.69572	2.8337											4.75218					3.7067			2.55413		2.79079	1.59581
8	103057599	103058046	8q22.3	4	448	1.65299	2.35905		2.87058		5.34523							2.4603				2.69572	2.8337											4.75218					3.7067			2.55413		2.79079	1.59581
8	103058046	103058397	8q22.3	10	352	1.65299	2.35905		2.87058		5.34523							2.4603				2.69572	2.8337	5.21439										4.75218					3.7067			2.55413		2.79079	1.59581
8	103058397	103058930	8q22.3	2	534	1.65299	2.35905		2.87058		5.34523							2.4603				2.69572	2.8337	5.21439															3.7067			2.55413		2.79079	1.59581
8	103058930	103060369	8q22.3	1	1440	1.65299	2.35905		2.87058		1.68589							2.4603				2.69572	2.8337	5.21439															3.7067			2.55413		2.79079	1.59581
8	103060369	108220916	8q22.3 - 8q23.1	4746	5160548	1.65299	2.35905		2.87058		1.68589							2.4603				2.69572	2.8337																3.7067			2.55413		2.79079	1.59581
8	108220916	108252064	8q23.1	33	31149	1.65299	2.35905		2.87058		1.68589							2.4603				2.69572	2.8337								4.5979								3.7067			2.55413		2.79079	1.59581
8	108252064	108280520	8q23.1	23	28457	1.65299	2.35905		2.87058		1.68589							2.4603				2.69572	2.8337																3.7067			2.55413		2.79079	1.59581
8	108280520	108414152	8q23.1	161	133633	1.65299	2.35905		2.87058		1.68589							2.4603				2.69572	2.8337																4.84072			2.55413		2.79079	1.59581
8	108414152	108432110	8q23.1	28	17959	1.65299	2.35905	1.17014	2.87058		1.68589							2.4603				2.69572	2.8337																4.84072			2.55413		2.79079	1.59581
8	108432110	109109295	8q23.1	663	677186	1.65299	2.35905		2.87058		1.68589							2.4603				2.69572	2.8337																4.84072			2.55413		2.79079	1.59581
8	109109295	110583740	8q23.1 - 8q23.2	1213	1474446	1.65299	2.35905		2.87058		1.68589							2.4603				2.69572	2.8337																3.44599			2.55413		2.79079	1.59581
8	110583740	110630707	8q23.2	55	46968	1.65299	2.35905		2.87058		1.68589							2.4603				2.69572	4.78977																3.44599			2.55413		2.79079	1.59581
8	110630707	110873193	8q23.2	210	242487	1.65299	2.35905		2.87058		1.68589							2.4603				2.69572	2.95852																3.44599			2.55413		2.79079	1.59581
8	110873193	111417619	8q23.2	385	544427	1.65299	2.35905		2.87058		1.68589							2.4603				2.69572	2.95852																			2.55413		2.79079	1.59581
8	111417619	111439573	8q23.2	16	21955	1.65299	2.35905		2.87058		1.68589							2.4603				2.69572	2.95852											3.67302								2.55413		2.79079	1.59581
8	111439573	111621647	8q23.2	149	182075	1.65299	2.35905		2.87058		1.68589							2.4603				2.69572	2.95852																			2.55413		2.79079	1.59581
8	111621647	111645577	8q23.2	16	23931	1.65299	2.35905	0.980007	2.87058		1.68589							2.4603				2.69572	2.95852																			2.55413		2.79079	1.59581
8	111645577	112279147	8q23.2 - 8q23.3	463	633571	1.65299	2.35905		2.87058		1.68589							2.4603				2.69572	2.95852																			2.55413		2.79079	1.59581
8	112279147	112292815	8q23.3	9	13669	1.65299	2.35905		2.87058		1.68589							2.4603				2.69572	2.95852													1.21852						2.55413		2.79079	1.59581
8	112292815	112298256	8q23.3	10	5442	1.65299	2.35905		2.87058		0.404622							2.4603				2.69572	2.95852													1.21852						2.55413		2.79079	1.59581
8	112298256	113834894	8q23.3	1168	1536639	1.65299	2.35905		2.87058		1.69882							2.4603				2.69572	2.95852													2.31158						2.55413		2.79079	1.59581
8	113834894	113850205	8q23.3	15	15312	1.65299	2.35905		2.87058		1.69882							2.4603				2.69572	2.95852									0.822218				2.31158						2.55413		2.79079	1.59581
8	113850205	115627440	8q23.3	1416	1777236	1.65299	2.35905		2.87058		1.69882							2.4603				2.69572	2.95852													2.31158						2.55413		2.79079	1.59581
8	115627440	115635100	8q23.3	12	7661	1.65299	2.35905		2.87058		1.69882							2.4603				2.69572	2.95852													2.31158				6.07974		2.55413		2.79079	1.59581
8	115635100	115646214	8q23.3	29	11115	1.65299	2.35905		2.87058		1.69882						3.94309	2.4603				2.69572	2.95852													2.31158				6.07974		2.55413		2.79079	1.59581
8	115646214	115652777	8q23.3	3	6564	1.65299	2.35905		2.87058		1.69882						3.94309	2.4603				2.69572	2.95852													2.31158				2.32485		2.55413		2.79079	1.59581
8	115652777	116795684	8q23.3	1068	1142908	1.65299	2.35905		2.87058		1.69882							2.4603				2.69572	2.95852													2.31158				2.32485		2.55413		2.79079	1.59581
8	116795684	116822637	8q23.3	29	26954	1.65299	2.35905		2.87058		1.69882	3.92874						2.4603				2.69572	2.95852													2.31158				2.32485		2.55413		2.79079	1.59581
8	116822637	117631224	8q23.3	692	808588	1.65299	2.35905		2.87058		1.69882							2.4603				2.69572	2.95852													2.31158				2.32485		2.55413		2.79079	1.59581
8	117631224	117631982	8q23.3	15	759	1.65299	2.35905		2.87058		0.447097							2.4603				2.69572	2.95852													2.31158				2.32485		2.55413		2.79079	1.59581
8	117631982	119113157	8q23.3 - 8q24.11	1580	1481176	1.65299	2.35905		2.87058		1.58307							2.4603				2.69572	2.95852													2.31158				2.32485		2.55413		2.79079	1.59581
8	119113157	119121627	8q24.11	15	8471	1.65299	2.35905		2.87058		1.58307							2.4603				2.69572	2.95852	3.73795												2.31158				2.32485		2.55413		2.79079	1.59581
8	119121627	119298505	8q24.11 - 8q24.12	226	176879	1.65299	2.35905		2.87058		1.58307							2.4603				2.69572	2.95852													2.31158				2.32485		2.55413		2.79079	1.59581
8	119298505	119311311	8q24.12	21	12807	1.65299	2.35905		2.87058		1.58307							2.4603				2.69572	2.95852													2.31158				2.32485		5.04308		2.79079	1.59581
8	119311311	120413141	8q24.12	1329	1101831	1.65299	2.35905		2.87058		1.58307							2.4603				2.69572	2.95852													2.31158				2.32485		2.39208		2.79079	1.59581
8	120413141	122507544	8q24.12 - 8q24.13	2048	2094404	1.65299	2.35905		2.87058		1.58307							2.4603				2.69572	2.95852			3.21077										2.31158				2.32485		2.39208		2.79079	1.59581
8	122507544	122523915	8q24.13	25	16372	1.65299	2.35905	1.17344	2.87058		1.58307							2.4603				2.69572	2.95852			3.21077										2.31158				2.32485		2.39208		2.79079	1.59581
8	122523915	123061126	8q24.13	558	537212	1.65299	2.35905		2.87058		1.58307							2.4603				2.69572	2.95852			3.21077										2.31158				2.32485		2.39208		2.79079	1.59581
8	123061126	123070407	8q24.13	23	9282	1.65299	2.35905		2.87058		1.58307	3.61093						2.4603				2.69572	2.95852			3.21077										2.31158				2.32485		2.39208		2.79079	1.59581
8	123070407	123070953	8q24.13	3	547	1.65299	2.35905		2.87058		1.58307	3.61093						2.4603				2.69572	2.95852			3.21077										2.31158				5.39172	3.61463	2.39208		2.79079	1.59581
8	123070953	123073109	8q24.13	13	2157	1.65299	2.35905		2.87058		1.58307							2.4603				2.69572	2.95852			3.21077										2.31158				5.39172	3.61463	2.39208		2.79079	1.59581
8	123073109	123332709	8q24.13	199	259601	1.65299	2.35905		2.87058		1.58307							2.4603				2.69572	2.95852			3.21077										2.31158						2.39208		2.79079	1.59581
8	123332709	123350895	8q24.13	14	18187	1.65299	2.35905		2.87058		1.58307							2.4603				2.69572	2.95852			9.09188										2.31158						2.39208		2.79079	1.59581
8	123350895	124020477	8q24.13	794	669583	1.65299	2.35905		2.87058		1.58307							2.4603				2.69572	2.95852			2.70547										2.31158						2.39208		2.79079	1.59581
8	124020477	124024209	8q24.13	7	3733	1.65299	2.35905		2.87058		1.58307						1.31869	2.4603				2.69572	2.95852			2.70547										2.31158						2.39208		2.79079	1.59581
8	124024209	124032188	8q24.13	17	7980	1.65299	2.35905		2.87058		1.58307						1.31869	2.4603					2.95852			2.70547										2.31158						2.39208		2.79079	1.59581
8	124032188	124041220	8q24.13	9	9033	1.65299	2.35905		2.87058		1.58307						1.31869	2.4603				2.66064	2.95852			2.70547										2.31158						2.39208		2.79079	1.59581
8	124041220	124100338	8q24.13	46	59119	1.65299	2.35905		2.87058		1.58307							2.4603				2.66064	2.95852			2.70547										2.31158						2.39208		2.79079	1.59581
8	124100338	124889615	8q24.13	785	789278	1.65299	2.35905		2.87058		1.58307						2.37617	2.4603				2.66064	2.95852			2.70547										2.31158						2.39208		2.79079	1.59581
8	124889615	125856201	8q24.13	1039	966587	3.29153	2.35905		2.87058		1.58307						2.37617	2.4603				2.66064	2.95852			2.70547										2.31158						2.39208		2.79079	1.59581
8	125856201	126085302	8q24.13	279	229102	3.29153	2.35905		2.87058		1.58307						2.37617	2.4603				2.66064	2.95852			2.70547										2.31158						2.39208		2.79079	4.00658
8	126085302	126940453	8q24.13	933	855152	3.29153	2.35905		2.87058		1.58307						2.37617	2.4603				2.66064	2.95852			2.70547						4.05606				2.31158						2.39208		2.79079	4.00658
8	126940453	127072372	8q24.13	124	131920	3.29153	2.35905		2.87058		1.58307						2.37617	2.4603				2.66064	2.95852			2.70547						4.05606				2.31158						2.39208		2.79079	2.48807
8	127072372	127169422	8q24.13	80	97051	3.29153	2.35905		2.87058		1.58307						2.37617	2.4603				2.66064	2.95852			2.70547						4.05606				2.31158			4.45086			2.39208		2.79079	2.48807
8	127169422	127183690	8q24.13	29	14269	3.29153	2.35905		2.87058		1.58307						2.37617	2.4603				2.66064	2.95852			2.70547										2.31158			4.45086			2.39208		2.79079	2.48807
8	127183690	127664407	8q24.13 - 8q24.21	537	480718	3.29153	2.35905		2.87058		1.58307						2.37617	2.4603				2.66064	2.95852			2.70547						4.16917				2.31158			4.45086			2.39208		2.79079	2.48807
8	127664407	128060456	8q24.21	521	396050	3.29153	2.35905		2.87058		1.58307						2.37617	2.4603				2.66064	2.95852			2.70547						4.16917				2.31158			4.45086			2.90006		2.79079	2.48807
8	128060456	128364588	8q24.21	320	304133	3.29153	2.35905		2.87058		1.58307						2.37617	2.4603				2.66064	2.95852			2.70547						4.16917				2.31158			3.44011			2.90006		2.79079	2.48807
8	128364588	128372525	8q24.21	16	7938	3.29153	2.35905		2.87058		1.58307	1.08703					2.37617	2.4603				2.66064	2.95852			2.70547						4.16917				2.31158			3.44011			2.90006		2.79079	2.48807
8	128372525	128384368	8q24.21	6	11844	3.29153	2.35905		2.87058		1.58307						2.37617	2.4603				2.66064	2.95852			2.70547						4.16917				2.31158			3.44011			2.90006		2.79079	2.48807
8	128384368	129227046	8q24.21	1150	842679	3.29153	2.35905		2.87058		1.58307						2.37617	2.4603				2.66064	2.95852			2.70547						4.16917				2.31158			3.44011			2.90006		2.79079	3.57066
8	129227046	130084508	8q24.21	865	857463	3.29153	2.35905		2.87058		1.58307						2.37617	2.4603				2.66064	2.95852			2.70547						2.68903				2.31158			3.44011			2.90006		2.79079	3.57066
8	130084508	130936992	8q24.21	884	852485	3.29153	2.35905		2.87058		1.58307						2.37617	2.4603				2.66064	2.95852			2.70547						2.68903				2.31158			5.5296			2.90006		2.79079	3.57066
8	130936992	130984591	8q24.21	23	47600	3.29153	2.35905		2.87058		1.58307						2.37617	2.4603				2.66064	2.95852			2.70547						2.68903				2.31158			3.90065			2.90006		2.79079	3.57066
8	130984591	131036262	8q24.21	49	51672	3.29153	2.35905		2.87058		1.58307						2.37617	2.4603				2.66064	2.95852			2.70547						2.68903				2.31158			3.90065					2.79079	3.57066
8	131036262	131102534	8q24.21	54	66273	3.29153	2.35905		2.87058		1.58307						2.37617	2.4603				2.66064	2.95852			2.70547						4.29647				2.31158			3.90065					2.79079	3.57066
8	131102534	131296190	8q24.21	175	193657	3.29153	2.35905		2.87058		1.58307						2.37617	2.4603				2.66064	2.95852			2.70547						4.29647				2.31158			3.90065			2.40872		2.79079	3.57066
8	131296190	131389910	8q24.21	92	93721	3.29153	2.35905		2.87058		1.58307						2.37617	2.4603				2.66064	2.95852			2.70547						2.70575				2.31158			3.90065			2.40872		2.79079	3.57066
8	131389910	131393938	8q24.21	6	4029	3.29153	2.35905		2.87058		1.58307						2.37617	2.4603				2.66064	2.95852			2.70547						2.70575				2.31158			3.90065			2.40872		2.79079
8	131393938	131786409	8q24.21 - 8q24.22	511	392472	3.29153	2.35905		2.87058		1.58307						2.37617	2.4603				2.66064	2.95852			2.70547						2.70575				2.31158			3.90065			2.40872		2.79079	1.66067
8	131786409	133606460	8q24.22	2211	1820052	3.29153	2.35905		2.87058		1.58307						2.37617	2.4603				2.66064	2.95852			2.70547						2.70575				2.31158						2.40872		2.79079	1.66067
8	133606460	133739305	8q24.22	100	132846	3.29153	2.35905		2.87058		1.58307						2.37617	2.4603				2.66064	2.95852			2.70547						2.70575				2.31158								2.79079	1.66067
8	133739305	133768108	8q24.22	39	28804	3.29153	2.35905		2.87058		1.58307						2.37617	2.4603				2.66064	2.95852									2.70575				2.31158								2.79079	1.66067
8	133768108	133831640	8q24.22	57	63533	3.29153	2.35905		2.87058		1.58307						2.37617	2.4603				2.66064	2.95852									2.70575	1.32664			2.31158								2.79079	1.66067
8	133831640	133878882	8q24.22	38	47243	3.29153	2.35905		2.87058		1.58307						2.37617	2.4603				2.66064	2.95852									2.70575				2.31158								2.79079	1.66067
8	133878882	133893093	8q24.22	18	14212	3.29153	2.35905		2.87058		1.58307						2.37617	2.4603				2.66064	2.95852													2.31158								2.79079	1.66067
8	133893093	134058124	8q24.22	250	165032	3.29153	2.35905		2.87058		1.58307						2.37617	2.4603				2.66064	2.95852									2.71378				2.31158								2.79079	1.66067
8	134058124	134066310	8q24.22	28	8187	3.29153	2.35905		2.87058		1.58307						2.37617	2.4603				2.66064	1.39132									2.71378				2.31158								2.79079	1.66067
8	134066310	134171635	8q24.22	204	105326	3.29153	2.35905		2.87058		1.58307						2.37617	2.4603				2.66064	2.68372									2.71378				2.31158								2.79079	1.66067
8	134171635	134173387	8q24.22	10	1753	3.29153	2.35905		2.87058		1.58307						2.37617	2.4603				2.66064	2.68372									2.71378				2.31158						5.07535		2.79079	1.66067
8	134173387	134463102	8q24.22	416	289716	3.29153	2.35905		2.87058		1.58307						2.37617	2.4603				2.66064	2.68372									2.71378				2.31158						2.30859		2.79079	1.66067
8	134463102	134486163	8q24.22	25	23062	3.29153	2.35905		2.87058		1.58307						2.37617	2.4603				2.66064	2.68372			1.07659						2.71378				2.31158						2.30859		2.79079	1.66067
8	134486163	135002963	8q24.22	742	516801	3.29153	2.35905		2.87058		1.58307						2.37617	2.4603				2.66064	2.68372			2.34949						2.71378				2.31158						2.30859		2.79079	1.66067
8	135002963	135003104	8q24.22	3	142	3.29153	2.35905		2.87058		1.58307						2.37617	2.4603				2.66064	1.34071			2.34949						2.71378				2.31158						2.30859		2.79079	1.66067
8	135003104	135004885	8q24.22	11	1782	3.29153	2.35905		2.87058		1.58307						2.37617	2.4603					1.34071			2.34949						2.71378				2.31158						2.30859		2.79079	1.66067
8	135004885	135005152	8q24.22	3	268	3.29153	2.35905		2.87058		1.58307						2.37617	2.4603				2.79525	1.34071			2.34949						2.71378				2.31158						2.30859		2.79079	1.66067
8	135005152	135581858	8q24.22	842	576707	3.29153	2.35905		2.87058		1.58307						2.37617	2.4603				2.79525	2.81025			2.34949						2.71378				2.31158						2.30859		2.79079	1.66067
8	135581858	135601886	8q24.22	24	20029	3.29153	2.35905		2.87058		1.58307							2.4603				2.79525	2.81025			2.34949						2.71378				2.31158						2.30859		2.79079	1.66067
8	135601886	136671590	8q24.22 - 8q24.23	1181	1069705	3.29153	2.35905		2.87058		1.58307						2.47719	2.4603				2.79525	2.81025			2.34949						2.71378				2.31158						2.30859		2.79079	1.66067
8	136671590	136683612	8q24.23	14	12023	3.29153	2.35905		2.87058		1.58307						2.47719	2.4603				2.79525	2.81025			2.34949						2.71378				2.31158				0.889911		2.30859		2.79079	1.66067
8	136683612	137809185	8q24.23	1329	1125574	3.29153	2.35905		2.87058		1.58307						2.47719	2.4603				2.79525	2.81025			2.34949						2.71378				2.31158						2.30859		2.79079	1.66067
8	137809185	137861298	8q24.23	96	52114	3.29153	2.35905		2.87058		0.818386						2.47719	2.4603				2.79525	2.81025			2.34949						2.71378				2.31158						2.30859		2.79079	1.66067
8	137861298	139178105	8q24.23	1697	1316808	3.29153	2.35905		2.87058		1.6741						2.47719	2.4603				2.79525	2.81025			2.34949						2.71378				2.31158						2.30859		2.79079	1.66067
8	139178105	139360910	8q24.23	291	182806	3.29153	2.35905		2.87058		1.6741						2.47719	2.4603				2.79525	2.81025			2.34949						2.71378	2.39145			2.31158						2.30859		2.79079	1.66067
8	139360910	139377899	8q24.23	19	16990	3.29153	2.35905		2.87058		1.6741						2.47719	2.4603				2.79525	2.81025			2.34949						1.20287	2.39145			2.31158						2.30859		2.79079	1.66067
8	139377899	139380602	8q24.23	4	2704	3.29153	2.35905		2.87058		1.6741						2.47719	2.4603				2.79525	2.81025			2.34949							2.39145			2.31158						2.30859		2.79079	1.66067
8	139380602	140593293	8q24.23 - 8q24.3	1761	1212692	3.29153	2.35905		2.87058		1.6741						2.47719	2.4603				2.79525	2.81025			2.34949						2.87124	2.39145			2.31158						2.30859		2.79079	1.66067
8	140593293	140603059	8q24.3	8	9767	3.29153	2.35905		2.87058		1.6741						2.47719	2.4603				2.79525	2.81025			2.34949			2.44508			2.87124	2.39145			2.31158						2.30859		2.79079	1.66067
8	140603059	140636790	8q24.3	62	33732	3.29153			2.87058		1.6741						2.47719	2.4603				2.79525	2.81025			2.34949			2.44508			2.87124	2.90073			2.31158								2.79079	1.66067
8	140636790	141667078	8q24.3	986	1030289	3.29153			2.87058		1.6741						2.47719	2.4603				2.79525	2.81025						2.44508			2.87124	2.90073			2.31158								2.79079	1.66067
8	141667078	141705051	8q24.3	23	37974	3.29153	2.30493		2.87058		1.6741						2.47719	2.4603				2.79525	2.81025						2.44508			2.87124	2.90073			2.31158								2.79079	1.66067
8	141705051	142004743	8q24.3	210	299693	3.29153	2.30493		2.87058		1.6741						2.47719	2.4603				2.79525	2.81025						2.44508			2.87124	2.30718			2.31158								2.79079	1.66067
8	142004743	142066997	8q24.3	73	62255	3.29153			2.87058		1.6741						2.47719	2.4603				2.79525	2.81025						2.44508			2.87124	2.30718			2.31158								2.79079	1.66067
8	142066997	142076171	8q24.3	12	9175	3.29153			2.87058		1.6741						2.47719	2.4603				2.79525	2.81025						2.44508			2.87124	2.30718											2.79079	1.66067
8	142076171	142099112	8q24.3	18	22942	3.29153			2.87058		1.6741						2.47719	2.4603				2.79525	2.81025						2.44508			1.25901	2.30718											2.79079	1.66067
8	142099112	142145303	8q24.3	46	46192	3.29153			2.87058		1.6741						2.47719	2.4603				2.79525	2.81025						2.44508			2.80732	2.30718											2.79079	1.66067
8	142145303	142549956	8q24.3	345	404654	3.29153			2.87058		1.6741						2.47719	2.4603				2.79525	2.81025						2.44508			2.80732	3.15902											2.79079	1.66067
8	142549956	142709714	8q24.3	203	159759	3.29153			2.87058		1.6741						2.47719	2.4603				2.79525	2.81025						2.44508			2.80732	3.15902											4.05819	1.66067
8	142709714	142876097	8q24.3	68	166384	3.29153			2.87058		1.6741						2.47719	2.4603				2.79525	2.81025						2.44508			2.80732	3.15902												1.66067
8	142876097	142894630	8q24.3	25	18534	3.29153			2.87058		1.6741						2.47719	2.4603				2.79525	2.81025						2.44508			2.80732	4.7708												1.66067
8	142894630	142975338	8q24.3	78	80709	3.29153			2.87058		1.6741						2.47719	2.4603				2.79525	2.81025						2.44508			2.80732													1.66067
8	142975338	143383661	8q24.3	354	408324	3.29153					1.6741						2.47719	2.4603				2.79525	2.81025						2.44508			2.80732													1.66067
8	143383661	143927563	8q24.3	337	543903	3.29153					1.6741						2.47719	2.4603				2.79525	2.81025						2.44508																1.66067
8	143927563	143947685	8q24.3	14	20123	3.29153					1.6741						2.47719	2.4603				2.79525	2.81025						2.44508			0.970872													1.66067
8	143947685	144527852	8q24.3	302	580168	3.29153					1.6741						2.47719	2.4603				2.79525	2.81025						2.44508																1.66067
8	144527852	146298156	8q24.3	786	1770305	3.29153					1.6741						2.47719	2.4603				2.79525	2.81025																						1.66067
9	46587	740146	9p24.3	1131	693560		1.54635		1.42758			1.22836	1.67957	1.65473	2.30728							1.67678					1.67492		1.59649			1.57932							1.62606			1.65348		1.58587	1.3136
9	740146	1058559	9p24.3	471	318414		1.54635		1.42758			1.22836	1.67957	1.65473	2.30728							1.67678					1.67492		1.59649			1.57932	2.41799						1.62606			1.65348		1.58587	1.3136
9	1058559	1159130	9p24.3	184	100572		1.54635		1.42758			1.22836	1.67957	1.65473	2.30728							1.67678					1.67492		1.59649			1.57932							1.62606			1.65348		1.58587	1.3136
9	1159130	1162678	9p24.3	24	3549		1.54635		1.42758			2.85458	1.67957	1.65473	2.30728							1.67678					1.67492		1.59649			1.57932							1.62606			1.65348		1.58587	1.3136
9	1162678	1221784	9p24.3	104	59107		1.54635		1.42758			1.32109	1.67957	1.65473	2.30728							1.67678					1.67492		1.59649			1.57932							1.62606			1.65348		1.58587	1.3136
9	1221784	1510531	9p24.3	602	288748		1.54635		1.42758			1.32109	1.67957	1.65473	2.30728							1.67678					1.67492		1.59649			1.57932							1.62606	2.89486		1.65348		1.58587	1.3136
9	1510531	1513213	9p24.3	21	2683		1.54635		1.42758			1.32109	1.67957	1.65473	2.30728							1.67678					1.67492		1.59649			1.57932							1.62606	2.89486		1.65348	5.00904	1.58587	1.3136
9	1513213	2060705	9p24.3	1050	547493		1.54635		1.42758			1.32109	1.67957	1.65473	2.30728							1.67678					1.67492		1.59649			1.57932							1.62606	2.89486		1.65348		1.58587	1.3136
9	2060705	2068560	9p24.3	16	7856		0.813052		1.42758			1.32109	1.67957	1.65473	2.30728							1.67678					1.67492		1.59649			1.57932							1.62606	2.89486		1.65348		1.58587	1.3136
9	2068560	3033537	9p24.3 - 9p24.2	1747	964978		1.5366		1.42758			1.32109	1.67957	1.65473	2.30728							1.67678					1.67492		1.59649			1.57932							1.62606	2.89486		1.65348		1.58587	1.3136
9	3033537	3629218	9p24.2	618	595682		1.5366		1.42758				1.67957	1.65473	2.30728							1.67678					1.67492		1.59649			1.57932							1.62606	2.89486		1.65348		1.58587	1.3136
9	3629218	4990947	9p24.2 - 9p24.1	2379	1361730		1.5366		1.42758				1.67957	1.65473	2.30728							1.67678					1.67492		1.59649			1.57932							1.62606			1.65348		1.58587	1.3136
9	4990947	5003071	9p24.1	19	12125		1.5366		1.42758				1.67957	1.65473	2.30728					3.26355		1.67678					1.67492		1.59649			1.57932							1.62606			1.65348		1.58587	1.3136
9	5003071	5030972	9p24.1	53	27902		1.5366		1.42758				1.67957	1.65473	2.30728							1.67678					1.67492		1.59649			1.57932							1.62606			1.65348		1.58587	1.3136
9	5030972	5039452	9p24.1	10	8481		1.5366		1.42758		9.25411		1.67957	1.65473	2.30728							1.67678					1.67492		1.59649			1.57932							1.62606			1.65348		1.58587	1.3136
9	5039452	5065391	9p24.1	54	25940		1.5366		1.42758				1.67957	1.65473	2.30728							1.67678					1.67492		1.59649			1.57932							1.62606			1.65348		1.58587	1.3136
9	5065391	5068392	9p24.1	10	3002		1.5366		1.42758				1.67957	1.65473	2.30728							1.67678					1.67492		1.59649			1.57932							1.62606			1.65348	0.572721	1.58587	1.3136
9	5068392	5080461	9p24.1	21	12070		1.5366		1.42758				1.67957	1.65473	2.30728							1.67678					1.67492		1.59649			1.57932							1.62606			1.65348	3.39821	1.58587	1.3136
9	5080461	5084656	9p24.1	26	4196		1.5366		1.42758				1.67957	1.65473	2.30728							1.67678					1.67492		1.59649			1.57932							1.62606			1.65348	1.13563	1.58587	1.3136
9	5084656	5093689	9p24.1	5	9034		1.5366		1.42758				1.67957	1.65473	2.30728							1.67678					1.67492		1.59649			1.57932							1.62606			1.65348	4.49425	1.58587	1.3136
9	5093689	5103157	9p24.1	4	9469		1.5366		1.42758				1.67957	1.65473	2.30728				4.15315			1.67678					1.67492		1.59649			1.57932							1.62606			1.65348	4.49425	1.58587	1.3136
9	5103157	5107843	9p24.1	8	4687		1.5366		1.42758				1.67957	1.65473	2.30728				4.15315			1.67678					1.67492		1.59649			1.57932							1.62606			1.65348	4.49425	1.58587	2.67271
9	5107843	5109992	9p24.1	19	2150		1.5366		1.42758				1.67957	1.65473	2.30728				4.15315			1.67678					1.67492		1.59649			1.57932							1.62606			1.65348		1.58587	2.67271
9	5109992	5112506	9p24.1	6	2515		1.5366		1.42758				1.67957	1.65473	2.30728				4.15315			1.67678					1.67492		1.59649			1.57932							1.62606		3.26051	1.65348		1.58587	2.67271
9	5112506	5116316	9p24.1	7	3811		1.5366		1.42758				1.67957	1.65473	2.30728				4.15315			1.67678					1.67492		1.59649			1.57932						3.85343	1.62606		3.26051	1.65348		1.58587	2.67271
9	5116316	5119782	9p24.1	2	3467		1.5366		1.42758				1.67957	1.65473	2.30728				4.15315			1.67678					1.67492		1.59649			1.57932						3.85343	1.62606			1.65348		1.58587	1.22654
9	5119782	5123034	9p24.1	4	3253		1.5366		1.42758				1.67957	1.65473	2.30728							1.67678					1.67492		1.59649			1.57932						3.85343	1.62606			1.65348		1.58587	1.22654
9	5123034	6624512	9p24.1	1505	1501479		1.5366		1.42758				1.67957	1.65473	2.30728							1.67678					1.67492		1.59649			1.57932							1.62606			1.65348		1.58587	1.22654
9	6624512	6631656	9p24.1	15	7145		1.5366		1.42758				1.67957	1.65473	2.30728							1.67678					1.67492		1.59649			1.57932							1.62606			0.823636		1.58587	1.22654
9	6631656	9279441	9p24.1 - 9p23	4199	2647786		1.5366		1.42758				1.67957	1.65473	2.30728							1.67678					1.67492		1.59649			1.57932							1.62606					1.58587	1.22654
9	9279441	9508428	9p23	385	228988		1.5366		1.42758				1.67957	1.65473	2.30728							1.67678					1.67492		1.59649	1.14532		1.57932							1.62606					1.58587	1.22654
9	9508428	9548149	9p23	34	39722		1.5366		1.42758				1.67957	1.65473	2.30728							1.67678					1.67492		1.59649			1.57932							1.62606					1.58587	1.22654
9	9548149	9581910	9p23	48	33762		1.5366		1.42758				1.67957	1.65473	2.30728							1.67678					1.67492		1.59649			1.57932							1.62606					1.58587	0.610782
9	9581910	9593790	9p23	24	11881		1.5366		1.42758				1.67957	1.65473	2.30728							1.67678					1.67492		1.59649			1.57932							1.62606					1.58587	1.29044
9	9593790	9802540	9p23	262	208751		1.5366		1.42758				1.67957	1.65473								1.67678					1.67492		1.59649			1.57932							1.62606					1.58587	1.29044
9	9802540	9802781	9p23	2	242		1.5366		1.42758		8.48809		1.67957	1.65473								1.67678					1.67492		1.59649			1.57932							1.62606					1.58587	1.29044
9	9802781	9803285	9p23	10	505		1.5366		1.42758		8.48809		1.67957	1.65473								1.67678					1.67492		1.59649			1.57932							1.62606				3.76393	1.58587	1.29044
9	9803285	9807163	9p23	12	3879		1.5366		1.42758		2.48523		1.67957	1.65473								1.67678					1.67492		1.59649			1.57932							1.62606				3.76393	1.58587	1.29044
9	9807163	10401032	9p23	956	593870		1.5366		1.42758		2.48523		1.67957	1.65473								1.67678					1.67492		1.59649			1.57932							1.62606					1.58587	1.29044
9	10401032	10412738	9p23	17	11707		1.5366	1.11535	1.42758		2.48523		1.67957	1.65473								1.67678					1.67492		1.59649			1.57932							1.62606					1.58587	1.29044
9	10412738	10536928	9p23	149	124191		1.5366		1.42758		2.48523		1.67957	1.65473								1.67678					1.67492		1.59649			1.57932							1.62606					1.58587	1.29044
9	10536928	10546087	9p23	20	9160		1.5366		1.42758		2.48523	3.92801	1.67957	1.65473								1.67678					1.67492		1.59649			1.57932							1.62606					1.58587	1.29044
9	10546087	10585460	9p23	112	39374		1.5366		1.42758		2.48523		1.67957	1.65473								1.67678					1.67492		1.59649			1.57932							1.62606					1.58587	1.29044
9	10585460	10590809	9p23	14	5350		1.5366		1.42758		2.48523		1.67957	1.65473								1.67678					1.67492		1.59649			1.57932							3.06421					1.58587	1.29044
9	10590809	11692706	9p23	1279	1101898		1.5366		1.42758		2.48523		1.67957	1.65473								1.67678					1.67492		1.59649			1.57932							1.68814					1.58587	1.29044
9	11692706	11698787	9p23	15	6082		1.5366		1.42758		2.48523		1.67957	1.65473								1.67678					1.67492		1.59649			1.57932							1.68814				4.67041	1.58587	1.29044
9	11698787	11982429	9p23	295	283643		1.5366		1.42758		2.48523		1.67957	1.65473								1.67678					1.67492		1.59649			1.57932							1.68814					1.58587	1.29044
9	11982429	11994681	9p23	17	12253		1.5366		1.42758		2.48523		1.67957	1.65473								1.67678					1.67492		1.59649			1.57932							1.68814	4.81551				1.58587	1.29044
9	11994681	13857065	9p23	2281	1862385		1.5366		1.42758		2.48523		1.67957	1.65473								1.67678					1.67492		1.59649			1.57932							1.68814					1.58587	1.29044
9	13857065	14093736	9p23	354	236672	2.64452	1.5366		1.42758		2.48523		1.67957	1.65473								1.67678					1.67492		1.59649			1.57932							1.68814					1.58587	1.29044
9	14093736	14156428	9p23	75	62693	2.64452	1.5366		1.42758		2.48523		1.67957	1.65473								1.67678		2.87596			1.67492		1.59649			1.57932							1.68814					1.58587	1.29044
9	14156428	14193880	9p23	40	37453	2.64452	1.5366		1.42758	2.69043	2.48523		1.67957	1.65473								1.67678		2.87596			1.67492		1.59649			1.57932							1.68814					1.58587	1.29044
9	14193880	14220999	9p23 - 9p22.3	30	27120		1.5366		1.42758	2.69043	2.48523		1.67957	1.65473								1.67678		2.87596			1.67492		1.59649			1.57932							1.68814					1.58587	1.29044
9	14220999	14320294	9p22.3	159	99296		1.5366		1.42758	2.69043	2.48523		1.67957	1.65473								1.67678					1.67492		1.59649			1.57932							1.68814					1.58587	1.29044
9	14320294	14742742	9p22.3	638	422449		1.5366		1.42758		2.48523		1.67957	1.65473								1.67678					1.67492		1.59649			1.57932							1.68814					1.58587	1.29044
9	14742742	14762285	9p22.3	23	19544		1.5366		1.42758		2.48523		1.67957	1.65473								1.67678					1.67492		1.59649			1.57932							1.68814					1.58587	1.29044	0.936453
9	14762285	15670923	9p22.3	1075	908639		1.5366		1.42758		2.48523		1.67957	1.65473								1.67678					1.67492		1.59649			1.57932							1.68814					1.58587	1.29044
9	15670923	15700590	9p22.3	11	29668		1.5366		1.42758		2.48523		1.67957	1.65473								1.67678					1.67492		1.59649										1.68814					1.58587	1.29044
9	15700590	15759411	9p22.3	59	58822		1.5366		1.42758		2.48523		1.67957	1.65473								1.67678					1.67492		1.59649			1.59783							1.68814					1.58587	1.29044
9	15759411	16856758	9p22.3 - 9p22.2	1592	1097348		3.72414		1.42758		2.48523		1.67957	1.65473								1.67678					1.67492		1.59649			1.59783							1.68814					1.58587	1.29044
9	16856758	16866631	9p22.2	7	9874		3.72414		1.42758		2.48523		1.67957	1.65473								1.67678					1.67492		1.59649			1.59783			0.854995				1.68814					1.58587	1.29044
9	16866631	16881282	9p22.2	9	14652		3.72414		1.42758		2.48523		1.67957	1.65473								1.67678					1.67492		1.59649			1.59783	2.63654		0.854995				1.68814					1.58587	1.29044
9	16881282	16903648	9p22.2	45	22367		3.72414		1.42758		2.48523		1.67957	1.65473								1.67678					1.67492		1.59649			1.59783	2.63654						1.68814					1.58587	1.29044
9	16903648	16909639	9p22.2	17	5992		3.72414		1.42758		2.48523		1.67957	1.65473								1.67678					1.67492		1.59649			1.59783							1.68814					1.58587	1.29044
[truncated: 1,921 more rows]
